# Supplementary material for: Profiling of Differentially Expressed MicroRNAs in Human Umbilical Vein Endothelial Cells Exposed to Hyperglycemia via RNA Sequencing
Source: Life (Basel). 2023 May 31;13(6):1296. doi: 10.3390/life13061296 (PMC10304839; doi:10.3390/life13061296)
Supplement: Supplementary file 1 [file life-13-01296-s001.zip]

Archive with 4 entries (4 files):
- Supplementary Figure S1 Predicted target genes of the upregulated (a) and downregulated (b) miRNAs, highlighting the presence of a higher number of connected genes..tif
- Supplementary Table S1 List of target genes for differential expression of miRNAs.xlsx
- Supplementary Table S2 Top 30 upregulated genes in network STRING_interactions.csv
- Supplementary Table S3 Top 30 downregulated genes in network STRING_interactions.csv
