# Supplementary material for: Profiling of Differentially Expressed MicroRNAs in Human Umbilical Vein Endothelial Cells Exposed to Hyperglycemia via RNA Sequencing
Source: Life (Basel). 2023 May 31;13(6):1296. doi: 10.3390/life13061296 (PMC10304839; doi:10.3390/life13061296)
Supplement: Supplementary file 1 [file life-13-01296-s001.zip › Supplementary Table S1 List of target genes for differential expression of miRNAs.xlsx]

## Sheet: miR-658
Target Score	miRNA Name	Gene Symbol	Gene Description
93	submission	SETD1A	SET domain containing 1A, histone lysine methyltransferase
93	submission	GAS1	growth arrest specific 1
93	submission	PLCB4	phospholipase C beta 4
91	submission	SLMAP	sarcolemma associated protein
89	submission	HIST1H2BD	histone cluster 1 H2B family member d
89	submission	REV1	REV1, DNA directed polymerase
88	submission	NPAS4	neuronal PAS domain protein 4
85	submission	P2RY6	pyrimidinergic receptor P2Y6
84	submission	TCF3	transcription factor 3
83	submission	ZKSCAN5	zinc finger with KRAB and SCAN domains 5
79	submission	DCUN1D3	defective in cullin neddylation 1 domain containing 3
75	submission	CD22	CD22 molecule
74	submission	LY6H	lymphocyte antigen 6 family member H
71	submission	EXD1	exonuclease 3'-5' domain containing 1
71	submission	CENPL	centromere protein L
70	submission	REEP5	receptor accessory protein 5
69	submission	OPN4	opsin 4
68	submission	MESD	mesoderm development LRP chaperone
67	submission	LSM8	LSM8 homolog, U6 small nuclear RNA associated
67	submission	ZCCHC3	zinc finger CCHC-type containing 3
64	submission	ZNF138	zinc finger protein 138
64	submission	HDAC2	histone deacetylase 2
62	submission	EIF4B	eukaryotic translation initiation factor 4B
61	submission	TESC	tescalcin
61	submission	PSD3	pleckstrin and Sec7 domain containing 3
61	submission	PITPNM2	phosphatidylinositol transfer protein membrane associated 2
60	submission	LARP1	La ribonucleoprotein domain family member 1
59	submission	DUX4	double homeobox 4
59	submission	AK7	adenylate kinase 7
58	submission	ZNF384	zinc finger protein 384
57	submission	TNFSF9	TNF superfamily member 9
56	submission	KLF17	Kruppel like factor 17
56	submission	SPOCK2	SPARC (osteonectin), cwcv and kazal like domains proteoglycan 2
55	submission	AFG1L	AFG1 like ATPase
55	submission	GREB1	growth regulating estrogen receptor binding 1
55	submission	TOM1L1	target of myb1 like 1 membrane trafficking protein
55	submission	CD164	CD164 molecule
54	submission	UTP15	UTP15, small subunit processome component
54	submission	PLA2G12A	phospholipase A2 group XIIA
54	submission	AHRR	aryl-hydrocarbon receptor repressor
54	submission	PLEKHA5	pleckstrin homology domain containing A5
53	submission	FOSB	FosB proto-oncogene, AP-1 transcription factor subunit
53	submission	CHST3	carbohydrate sulfotransferase 3
51	submission	PURB	purine rich element binding protein B
50	submission	SORBS3	sorbin and SH3 domain containing 3

## Sheet: miR-1133
Target Score	miRNA Name	Gene Symbol	Gene Description
94	submission	MEX3C	mex-3 RNA binding family member C
91	submission	NF2	neurofibromin 2
90	submission	FBXO33	F-box protein 33
87	submission	VKORC1L1	vitamin K epoxide reductase complex subunit 1 like 1
85	submission	APOBEC3D	apolipoprotein B mRNA editing enzyme catalytic subunit 3D
84	submission	DUSP18	dual specificity phosphatase 18
82	submission	AHI1	Abelson helper integration site 1
81	submission	ACP6	acid phosphatase 6, lysophosphatidic
80	submission	IFT122	intraflagellar transport 122
78	submission	AKAP13	A-kinase anchoring protein 13
78	submission	ARRDC3	arrestin domain containing 3
78	submission	SZRD1	SUZ RNA binding domain containing 1
78	submission	NKAIN1	sodium/potassium transporting ATPase interacting 1
77	submission	MAP2K4	mitogen-activated protein kinase kinase 4
76	submission	CNTN1	contactin 1
76	submission	UBE2O	ubiquitin conjugating enzyme E2 O
74	submission	RFT1	RFT1 homolog
74	submission	KCNK2	potassium two pore domain channel subfamily K member 2
73	submission	PADI2	peptidyl arginine deiminase 2
73	submission	PHF21A	PHD finger protein 21A
73	submission	H6PD	hexose-6-phosphate dehydrogenase/glucose 1-dehydrogenase
72	submission	RIMS4	regulating synaptic membrane exocytosis 4
72	submission	QKI	QKI, KH domain containing RNA binding
72	submission	TMC1	transmembrane channel like 1
72	submission	YTHDF1	YTH N6-methyladenosine RNA binding protein 1
72	submission	SLX4	SLX4 structure-specific endonuclease subunit
71	submission	NUTF2	nuclear transport factor 2
70	submission	SEC63	SEC63 homolog, protein translocation regulator
70	submission	IQSEC3	IQ motif and Sec7 domain 3
70	submission	NXF1	nuclear RNA export factor 1
69	submission	BPGM	bisphosphoglycerate mutase
69	submission	NRP1	neuropilin 1
68	submission	SNX27	sorting nexin family member 27
68	submission	ACAP3	ArfGAP with coiled-coil, ankyrin repeat and PH domains 3
68	submission	CACNA1I	calcium voltage-gated channel subunit alpha1 I
68	submission	SPRN	shadow of prion protein
67	submission	CDH1	cadherin 1
67	submission	SPEF1	sperm flagellar 1
67	submission	LGI3	leucine rich repeat LGI family member 3
65	submission	TRABD2B	TraB domain containing 2B
65	submission	EXTL3	exostosin like glycosyltransferase 3
65	submission	CNNM3	cyclin and CBS domain divalent metal cation transport mediator 3
65	submission	KDM2B	lysine demethylase 2B
64	submission	MOB3A	MOB kinase activator 3A
64	submission	THRB	thyroid hormone receptor beta
64	submission	FBXL20	F-box and leucine rich repeat protein 20
64	submission	PRND	prion like protein doppel
64	submission	ALK	ALK receptor tyrosine kinase
63	submission	VSIG4	V-set and immunoglobulin domain containing 4
63	submission	PPP3CB	protein phosphatase 3 catalytic subunit beta
63	submission	INMT	indolethylamine N-methyltransferase
62	submission	ALG12	ALG12, alpha-1,6-mannosyltransferase
62	submission	SHISA7	shisa family member 7
61	submission	FMO5	flavin containing monooxygenase 5
61	submission	ERLIN1	ER lipid raft associated 1
61	submission	LRFN1	leucine rich repeat and fibronectin type III domain containing 1
61	submission	MMP24	matrix metallopeptidase 24
61	submission	RLIM	ring finger protein, LIM domain interacting
61	submission	FCRL3	Fc receptor like 3
61	submission	TNC	tenascin C
60	submission	ARNT2	aryl hydrocarbon receptor nuclear translocator 2
59	submission	HOXA13	homeobox A13
59	submission	SMAD6	SMAD family member 6
59	submission	NDOR1	NADPH dependent diflavin oxidoreductase 1
59	submission	GRHL2	grainyhead like transcription factor 2
59	submission	ADM5	adrenomedullin 5 (putative)
59	submission	GPR132	G protein-coupled receptor 132
58	submission	SNX15	sorting nexin 15
58	submission	SLC23A2	solute carrier family 23 member 2
58	submission	TRPV3	transient receptor potential cation channel subfamily V member 3
58	submission	RAB11FIP2	RAB11 family interacting protein 2
57	submission	ARMC5	armadillo repeat containing 5
57	submission	PCBP4	poly(rC) binding protein 4
57	submission	GINS3	GINS complex subunit 3
57	submission	SLC35F6	solute carrier family 35 member F6
57	submission	PIK3CA	phosphatidylinositol-4,5-bisphosphate 3-kinase catalytic subunit alpha
56	submission	KCNQ1	potassium voltage-gated channel subfamily Q member 1
56	submission	PTGES3L	prostaglandin E synthase 3 like
56	submission	LRRC41	leucine rich repeat containing 41
56	submission	CMKLR1	chemerin chemokine-like receptor 1
56	submission	TVP23C	trans-golgi network vesicle protein 23 homolog C
56	submission	MARCKSL1	MARCKS like 1
56	submission	TBC1D24	TBC1 domain family member 24
56	submission	MCIDAS	multiciliate differentiation and DNA synthesis associated cell cycle protein
56	submission	PPM1A	protein phosphatase, Mg2+/Mn2+ dependent 1A
55	submission	IGSF11	immunoglobulin superfamily member 11
55	submission	PPP2R5B	protein phosphatase 2 regulatory subunit B'beta
55	submission	NOS1	nitric oxide synthase 1
55	submission	NACC1	nucleus accumbens associated 1
55	submission	PODNL1	podocan like 1
54	submission	DPYSL5	dihydropyrimidinase like 5
54	submission	MYCN	MYCN proto-oncogene, bHLH transcription factor
54	submission	SKIL	SKI like proto-oncogene
54	submission	SH3BP2	SH3 domain binding protein 2
54	submission	KCNB1	potassium voltage-gated channel subfamily B member 1
54	submission	FRMD6	FERM domain containing 6
54	submission	NUMBL	NUMB like, endocytic adaptor protein
53	submission	LHPP	phospholysine phosphohistidine inorganic pyrophosphate phosphatase
53	submission	CHRM1	cholinergic receptor muscarinic 1
53	submission	PRR14L	proline rich 14 like
53	submission	SDC3	syndecan 3
53	submission	SLC30A5	solute carrier family 30 member 5
53	submission	PACS1	phosphofurin acidic cluster sorting protein 1
53	submission	CCL22	C-C motif chemokine ligand 22
53	submission	NAT8L	N-acetyltransferase 8 like
53	submission	NANP	N-acetylneuraminic acid phosphatase
52	submission	MCUR1	mitochondrial calcium uniporter regulator 1
52	submission	KHDC3L	KH domain containing 3 like, subcortical maternal complex member
52	submission	SS18L1	SS18L1, nBAF chromatin remodeling complex subunit
52	submission	SRD5A3	steroid 5 alpha-reductase 3
52	submission	PPP2R5D	protein phosphatase 2 regulatory subunit B'delta
52	submission	PML	promyelocytic leukemia
52	submission	SLC30A6	solute carrier family 30 member 6
51	submission	GYPC	glycophorin C (Gerbich blood group)
51	submission	SAMD14	sterile alpha motif domain containing 14
51	submission	APBB2	amyloid beta precursor protein binding family B member 2
51	submission	ABL1	ABL proto-oncogene 1, non-receptor tyrosine kinase
51	submission	CTDSP1	CTD small phosphatase 1
51	submission	MAVS	mitochondrial antiviral signaling protein
51	submission	TMPRSS4	transmembrane serine protease 4
51	submission	ZNF426	zinc finger protein 426
51	submission	TAF8	TATA-box binding protein associated factor 8
51	submission	ATP8A1	ATPase phospholipid transporting 8A1
51	submission	CYP4V2	cytochrome P450 family 4 subfamily V member 2
51	submission	BBX	BBX, HMG-box containing
51	submission	VSTM4	V-set and transmembrane domain containing 4
50	submission	FGD3	FYVE, RhoGEF and PH domain containing 3
50	submission	KCNQ2	potassium voltage-gated channel subfamily Q member 2
50	submission	SPATA13	spermatogenesis associated 13
50	submission	MEI1	meiotic double-stranded break formation protein 1
50	submission	SRXN1	sulfiredoxin 1
50	submission	CNOT6	CCR4-NOT transcription complex subunit 6

## Sheet: miR-1225
Target Score	miRNA Name	Gene Symbol	Gene Description
99	submission	RAB21	RAB21, member RAS oncogene family
97	submission	ZFPM2	zinc finger protein, FOG family member 2
96	submission	44623	membrane associated ring-CH-type finger 3
95	submission	APLP2	amyloid beta precursor like protein 2
94	submission	CXADR	CXADR, Ig-like cell adhesion molecule
93	submission	CLDN8	claudin 8
93	submission	FGFRL1	fibroblast growth factor receptor like 1
92	submission	CYP4V2	cytochrome P450 family 4 subfamily V member 2
92	submission	CKAP2L	cytoskeleton associated protein 2 like
92	submission	ZNF347	zinc finger protein 347
92	submission	GPBP1L1	GC-rich promoter binding protein 1 like 1
91	submission	SPINK9	serine peptidase inhibitor, Kazal type 9
91	submission	PQLC2L	PQ loop repeat containing 2 like
91	submission	SLCO5A1	solute carrier organic anion transporter family member 5A1
91	submission	MTMR4	myotubularin related protein 4
91	submission	ZNF570	zinc finger protein 570
91	submission	C1QTNF7	C1q and TNF related 7
90	submission	GCA	grancalcin
90	submission	GPATCH2L	G-patch domain containing 2 like
90	submission	PHIP	pleckstrin homology domain interacting protein
90	submission	DAB1	DAB1, reelin adaptor protein
89	submission	DCX	doublecortin
89	submission	CAT	catalase
89	submission	ZNF839	zinc finger protein 839
88	submission	CYBRD1	cytochrome b reductase 1
88	submission	HOXC8	homeobox C8
88	submission	SCRN1	secernin 1
88	submission	TJP2	tight junction protein 2
87	submission	RABEP1	rabaptin, RAB GTPase binding effector protein 1
87	submission	TTN	titin
87	submission	LRRC42	leucine rich repeat containing 42
86	submission	FSTL5	follistatin like 5
86	submission	TEDDM1	transmembrane epididymal protein 1
86	submission	TMEM33	transmembrane protein 33
86	submission	HOXA7	homeobox A7
86	submission	EXTL2	exostosin like glycosyltransferase 2
85	submission	APBB2	amyloid beta precursor protein binding family B member 2
85	submission	AGBL3	ATP/GTP binding protein like 3
85	submission	LMO7	LIM domain 7
85	submission	ADAM17	ADAM metallopeptidase domain 17
85	submission	ETS1	ETS proto-oncogene 1, transcription factor
85	submission	DNAJC19	DnaJ heat shock protein family (Hsp40) member C19
85	submission	SLF2	SMC5-SMC6 complex localization factor 2
84	submission	DYDC2	DPY30 domain containing 2
84	submission	BIVM	basic, immunoglobulin-like variable motif containing
84	submission	LARP4B	La ribonucleoprotein domain family member 4B
84	submission	ACVR2A	activin A receptor type 2A
84	submission	VAPA	VAMP associated protein A
83	submission	SLC10A7	solute carrier family 10 member 7
83	submission	FBXO9	F-box protein 9
83	submission	CIAO2A	cytosolic iron-sulfur assembly component 2A
83	submission	SLC51B	solute carrier family 51 beta subunit
83	submission	EFCAB14	EF-hand calcium binding domain 14
83	submission	PTCH1	patched 1
82	submission	NCAM2	neural cell adhesion molecule 2
82	submission	BTBD1	BTB domain containing 1
82	submission	RAD23B	RAD23 homolog B, nucleotide excision repair protein
82	submission	TBC1D22B	TBC1 domain family member 22B
82	submission	TMED3	transmembrane p24 trafficking protein 3
82	submission	KRT6A	keratin 6A
81	submission	TMEM186	transmembrane protein 186
81	submission	FAM133A	family with sequence similarity 133 member A
81	submission	RAP2C	RAP2C, member of RAS oncogene family
80	submission	RPEL1	ribulose-5-phosphate-3-epimerase like 1
80	submission	SEC23B	Sec23 homolog B, coat complex II component
80	submission	UBE4A	ubiquitination factor E4A
80	submission	IDI1	isopentenyl-diphosphate delta isomerase 1
80	submission	SEC31A	SEC31 homolog A, COPII coat complex component
80	submission	KIF13A	kinesin family member 13A
80	submission	PDIA4	protein disulfide isomerase family A member 4
79	submission	UBN2	ubinuclein 2
79	submission	MICAL2	microtubule associated monooxygenase, calponin and LIM domain containing 2
79	submission	EFCAB11	EF-hand calcium binding domain 11
79	submission	MORN4	MORN repeat containing 4
78	submission	SLC26A2	solute carrier family 26 member 2
78	submission	RBMY1F	RNA binding motif protein, Y-linked, family 1, member F
78	submission	ADGRA2	adhesion G protein-coupled receptor A2
78	submission	FGL1	fibrinogen like 1
78	submission	CRELD1	cysteine rich with EGF like domains 1
78	submission	KNL1	kinetochore scaffold 1
77	submission	RPL34	ribosomal protein L34
77	submission	NME5	NME/NM23 family member 5
77	submission	RMI2	RecQ mediated genome instability 2
77	submission	OMD	osteomodulin
77	submission	DMAC1	distal membrane arm assembly complex 1
77	submission	FER	FER tyrosine kinase
77	submission	CPM	carboxypeptidase M
76	submission	IRF8	interferon regulatory factor 8
76	submission	CBLN4	cerebellin 4 precursor
76	submission	ONECUT2	one cut homeobox 2
76	submission	ADAMTS19	ADAM metallopeptidase with thrombospondin type 1 motif 19
76	submission	VGLL3	vestigial like family member 3
76	submission	RBM7	RNA binding motif protein 7
76	submission	SMAD2	SMAD family member 2
76	submission	ANGEL2	angel homolog 2
76	submission	ATXN7	ataxin 7
75	submission	SI	sucrase-isomaltase
75	submission	ZNF704	zinc finger protein 704
75	submission	FLI1	Fli-1 proto-oncogene, ETS transcription factor
75	submission	NCOA2	nuclear receptor coactivator 2
75	submission	SLC35B3	solute carrier family 35 member B3
75	submission	WNK3	WNK lysine deficient protein kinase 3
75	submission	RAI2	retinoic acid induced 2
75	submission	ARID2	AT-rich interaction domain 2
75	submission	PEX5L	peroxisomal biogenesis factor 5 like
74	submission	CD80	CD80 molecule
74	submission	IGF2BP1	insulin like growth factor 2 mRNA binding protein 1
74	submission	PALM2	paralemmin 2
73	submission	INO80D	INO80 complex subunit D
73	submission	ZBTB1	zinc finger and BTB domain containing 1
73	submission	PRNP	prion protein
73	submission	ERC1	ELKS/RAB6-interacting/CAST family member 1
72	submission	POTEA	POTE ankyrin domain family member A
72	submission	TMEM30B	transmembrane protein 30B
72	submission	RAP1A	RAP1A, member of RAS oncogene family
72	submission	RPN2	ribophorin II
72	submission	SELENOT	selenoprotein T
72	submission	ANKRD44	ankyrin repeat domain 44
72	submission	TCEAL2	transcription elongation factor A like 2
71	submission	EMP1	epithelial membrane protein 1
71	submission	C18orf25	chromosome 18 open reading frame 25
71	submission	PDXDC1	pyridoxal dependent decarboxylase domain containing 1
71	submission	CDYL	chromodomain Y like
71	submission	FGD4	FYVE, RhoGEF and PH domain containing 4
71	submission	USP48	ubiquitin specific peptidase 48
71	submission	GTF2H3	general transcription factor IIH subunit 3
71	submission	SV2C	synaptic vesicle glycoprotein 2C
71	submission	KDELR3	KDEL endoplasmic reticulum protein retention receptor 3
70	submission	BCL6B	BCL6B, transcription repressor
70	submission	PTER	phosphotriesterase related
70	submission	MAP3K2	mitogen-activated protein kinase kinase kinase 2
70	submission	CD1C	CD1c molecule
70	submission	SERPINB9	serpin family B member 9
70	submission	RCE1	Ras converting CAAX endopeptidase 1
70	submission	BUB3	BUB3, mitotic checkpoint protein
70	submission	LYRM2	LYR motif containing 2
70	submission	KRT37	keratin 37
70	submission	IL17RD	interleukin 17 receptor D
70	submission	CAMK2G	calcium/calmodulin dependent protein kinase II gamma
69	submission	FABP7	fatty acid binding protein 7
69	submission	FAM19A3	family with sequence similarity 19 member A3, C-C motif chemokine like
69	submission	EXOC6	exocyst complex component 6
69	submission	LOX	lysyl oxidase
69	submission	MBD1	methyl-CpG binding domain protein 1
69	submission	TPH2	tryptophan hydroxylase 2
69	submission	MBD5	methyl-CpG binding domain protein 5
69	submission	CD8A	CD8a molecule
68	submission	HDHD2	haloacid dehalogenase like hydrolase domain containing 2
68	submission	GREM1	gremlin 1, DAN family BMP antagonist
68	submission	STOX2	storkhead box 2
68	submission	KBTBD2	kelch repeat and BTB domain containing 2
67	submission	ZBTB41	zinc finger and BTB domain containing 41
67	submission	PRUNE2	prune homolog 2 with BCH domain
67	submission	ATL2	atlastin GTPase 2
67	submission	PKIG	cAMP-dependent protein kinase inhibitor gamma
67	submission	REPS1	RALBP1 associated Eps domain containing 1
67	submission	USP27X	ubiquitin specific peptidase 27 X-linked
66	submission	USP49	ubiquitin specific peptidase 49
66	submission	FAM160A1	family with sequence similarity 160 member A1
66	submission	NUDCD2	NudC domain containing 2
66	submission	KMT2A	lysine methyltransferase 2A
66	submission	ELOC	elongin C
66	submission	SNAPC3	small nuclear RNA activating complex polypeptide 3
66	submission	UBTD2	ubiquitin domain containing 2
65	submission	UBA6	ubiquitin like modifier activating enzyme 6
65	submission	ANKRD6	ankyrin repeat domain 6
65	submission	SCN9A	sodium voltage-gated channel alpha subunit 9
65	submission	PDZK1	PDZ domain containing 1
65	submission	HERC1	HECT and RLD domain containing E3 ubiquitin protein ligase family member 1
65	submission	SEMA6D	semaphorin 6D
65	submission	RAVER2	ribonucleoprotein, PTB binding 2
65	submission	USF3	upstream transcription factor family member 3
65	submission	PLEK	pleckstrin
65	submission	C1QL3	complement C1q like 3
64	submission	CACUL1	CDK2 associated cullin domain 1
64	submission	ORC5	origin recognition complex subunit 5
64	submission	ANKRD28	ankyrin repeat domain 28
64	submission	CITED2	Cbp/p300 interacting transactivator with Glu/Asp rich carboxy-terminal domain 2
64	submission	IL10	interleukin 10
64	submission	MAP3K21	mitogen-activated protein kinase kinase kinase 21
64	submission	LEKR1	leucine, glutamate and lysine rich 1
64	submission	SPRTN	SprT-like N-terminal domain
64	submission	SEMA6A	semaphorin 6A
64	submission	MMS22L	MMS22 like, DNA repair protein
64	submission	NEXN	nexilin F-actin binding protein
64	submission	SIK2	salt inducible kinase 2
64	submission	RPL10	ribosomal protein L10
64	submission	NUDT2	nudix hydrolase 2
64	submission	CD46	CD46 molecule
63	submission	PACS2	phosphofurin acidic cluster sorting protein 2
63	submission	ZBTB34	zinc finger and BTB domain containing 34
63	submission	RTL10	retrotransposon Gag like 10
63	submission	TMEM167B	transmembrane protein 167B
63	submission	RNF111	ring finger protein 111
63	submission	ATL1	atlastin GTPase 1
63	submission	CD58	CD58 molecule
63	submission	CARD6	caspase recruitment domain family member 6
63	submission	RUNX1	runt related transcription factor 1
63	submission	SERTAD4	SERTA domain containing 4
62	submission	DAPP1	dual adaptor of phosphotyrosine and 3-phosphoinositides 1
62	submission	MRAP2	melanocortin 2 receptor accessory protein 2
62	submission	NFASC	neurofascin
62	submission	EIF2B2	eukaryotic translation initiation factor 2B subunit beta
62	submission	CCDC7	coiled-coil domain containing 7
62	submission	BAIAP2	BAI1 associated protein 2
62	submission	CEBPZOS	CEBPZ opposite strand
62	submission	FAM222B	family with sequence similarity 222 member B
62	submission	KIF3B	kinesin family member 3B
62	submission	PRKAB2	protein kinase AMP-activated non-catalytic subunit beta 2
62	submission	TMEM107	transmembrane protein 107
62	submission	UHMK1	U2AF homology motif kinase 1
62	submission	XKR7	XK related 7
61	submission	TPGS2	tubulin polyglutamylase complex subunit 2
61	submission	LCOR	ligand dependent nuclear receptor corepressor
61	submission	CALCR	calcitonin receptor
61	submission	AEBP2	AE binding protein 2
61	submission	AIF1L	allograft inflammatory factor 1 like
61	submission	RUNX1T1	RUNX1 translocation partner 1
61	submission	ZPBP2	zona pellucida binding protein 2
61	submission	TRIM67	tripartite motif containing 67
61	submission	ARF4	ADP ribosylation factor 4
61	submission	CELF3	CUGBP Elav-like family member 3
61	submission	VIPR1	vasoactive intestinal peptide receptor 1
60	submission	ZNF451	zinc finger protein 451
60	submission	FGFR1OP	FGFR1 oncogene partner
60	submission	RPE	ribulose-5-phosphate-3-epimerase
60	submission	ARHGEF12	Rho guanine nucleotide exchange factor 12
60	submission	GJB3	gap junction protein beta 3
60	submission	LDLRAD4	low density lipoprotein receptor class A domain containing 4
60	submission	ERLIN2	ER lipid raft associated 2
60	submission	PCDH20	protocadherin 20
59	submission	FGF5	fibroblast growth factor 5
59	submission	IREB2	iron responsive element binding protein 2
59	submission	KERA	keratocan
59	submission	SMAD4	SMAD family member 4
59	submission	FKBP1A	FKBP prolyl isomerase 1A
59	submission	RNF182	ring finger protein 182
59	submission	ESYT2	extended synaptotagmin 2
59	submission	CDK14	cyclin dependent kinase 14
59	submission	FZD3	frizzled class receptor 3
59	submission	ZNF267	zinc finger protein 267
59	submission	LATS1	large tumor suppressor kinase 1
59	submission	GPRIN3	GPRIN family member 3
59	submission	HAPLN1	hyaluronan and proteoglycan link protein 1
59	submission	GFPT2	glutamine-fructose-6-phosphate transaminase 2
59	submission	FGF14	fibroblast growth factor 14
58	submission	SPG11	SPG11, spatacsin vesicle trafficking associated
58	submission	MYOZ1	myozenin 1
58	submission	ITGB1BP1	integrin subunit beta 1 binding protein 1
58	submission	COX16	cytochrome c oxidase assembly factor COX16
58	submission	SYNJ2BP-COX16	SYNJ2BP-COX16 readthrough
58	submission	ICE2	interactor of little elongation complex ELL subunit 2
58	submission	LRRC6	leucine rich repeat containing 6
58	submission	WASF1	WAS protein family member 1
57	submission	PRICKLE1	prickle planar cell polarity protein 1
57	submission	FSTL1	follistatin like 1
57	submission	TNRC6B	trinucleotide repeat containing 6B
57	submission	SREK1IP1	SREK1 interacting protein 1
57	submission	MIPOL1	mirror-image polydactyly 1
57	submission	OGN	osteoglycin
57	submission	NFATC3	nuclear factor of activated T cells 3
57	submission	TTC26	tetratricopeptide repeat domain 26
57	submission	PRR14L	proline rich 14 like
57	submission	MARVELD1	MARVEL domain containing 1
57	submission	EPB41L5	erythrocyte membrane protein band 4.1 like 5
57	submission	ITGA8	integrin subunit alpha 8
57	submission	PNO1	partner of NOB1 homolog
57	submission	PRTG	protogenin
57	submission	HIC2	HIC ZBTB transcriptional repressor 2
57	submission	RANBP6	RAN binding protein 6
57	submission	SIX6	SIX homeobox 6
57	submission	TMEM38B	transmembrane protein 38B
56	submission	CD302	CD302 molecule
56	submission	LY75-CD302	LY75-CD302 readthrough
56	submission	CCDC39	coiled-coil domain containing 39
56	submission	HIPK2	homeodomain interacting protein kinase 2
56	submission	CKAP4	cytoskeleton associated protein 4
56	submission	TMEM65	transmembrane protein 65
56	submission	MSL2	MSL complex subunit 2
56	submission	KCTD16	potassium channel tetramerization domain containing 16
56	submission	DRAM2	DNA damage regulated autophagy modulator 2
56	submission	HDAC9	histone deacetylase 9
56	submission	RLIM	ring finger protein, LIM domain interacting
56	submission	THSD4	thrombospondin type 1 domain containing 4
56	submission	CCDC141	coiled-coil domain containing 141
56	submission	SCN8A	sodium voltage-gated channel alpha subunit 8
55	submission	JAKMIP3	Janus kinase and microtubule interacting protein 3
55	submission	TULP3	tubby like protein 3
55	submission	C2CD3	C2 calcium dependent domain containing 3
55	submission	LIF	LIF, interleukin 6 family cytokine
55	submission	ZNF615	zinc finger protein 615
55	submission	GPATCH2	G-patch domain containing 2
55	submission	CARNMT1	carnosine N-methyltransferase 1
55	submission	SLAMF7	SLAM family member 7
55	submission	HEMGN	hemogen
55	submission	MLH3	mutL homolog 3
55	submission	RC3H1	ring finger and CCCH-type domains 1
55	submission	P2RX2	purinergic receptor P2X 2
55	submission	CEP68	centrosomal protein 68
54	submission	STRN	striatin
54	submission	PKHD1	PKHD1, fibrocystin/polyductin
54	submission	PFKFB4	6-phosphofructo-2-kinase/fructose-2,6-biphosphatase 4
54	submission	AKAP13	A-kinase anchoring protein 13
54	submission	ALDH7A1	aldehyde dehydrogenase 7 family member A1
54	submission	VNN3	vanin 3
54	submission	COMMD6	COMM domain containing 6
54	submission	CFAP97	cilia and flagella associated protein 97
54	submission	CLECL1	C-type lectin like 1
54	submission	ZDHHC20	zinc finger DHHC-type containing 20
54	submission	SMIM21	small integral membrane protein 21
54	submission	APOOL	apolipoprotein O like
54	submission	RICTOR	RPTOR independent companion of MTOR complex 2
54	submission	TCF7L2	transcription factor 7 like 2
54	submission	SETD5	SET domain containing 5
53	submission	NUDT15	nudix hydrolase 15
53	submission	AVIL	advillin
53	submission	OTUB2	OTU deubiquitinase, ubiquitin aldehyde binding 2
53	submission	DDX31	DEAD-box helicase 31
53	submission	MMP20	matrix metallopeptidase 20
53	submission	LOC100130357	uncharacterized LOC100130357
53	submission	REPS2	RALBP1 associated Eps domain containing 2
53	submission	SLC23A2	solute carrier family 23 member 2
53	submission	RPS29	ribosomal protein S29
53	submission	FHDC1	FH2 domain containing 1
53	submission	CRISPLD1	cysteine rich secretory protein LCCL domain containing 1
53	submission	HYKK	hydroxylysine kinase
53	submission	SLC30A4	solute carrier family 30 member 4
53	submission	ALDH16A1	aldehyde dehydrogenase 16 family member A1
53	submission	GTF2H1	general transcription factor IIH subunit 1
52	submission	PCMTD1	protein-L-isoaspartate (D-aspartate) O-methyltransferase domain containing 1
52	submission	TIMM8B	translocase of inner mitochondrial membrane 8 homolog B
52	submission	PCDHA8	protocadherin alpha 8
52	submission	PCDHA7	protocadherin alpha 7
52	submission	PCDHA6	protocadherin alpha 6
52	submission	PCDHA5	protocadherin alpha 5
52	submission	PCDHA4	protocadherin alpha 4
52	submission	PCDHA3	protocadherin alpha 3
52	submission	PCDHA2	protocadherin alpha 2
52	submission	PCDHA13	protocadherin alpha 13
52	submission	PCDHA12	protocadherin alpha 12
52	submission	PCDHA11	protocadherin alpha 11
52	submission	PCDHA10	protocadherin alpha 10
52	submission	PCDHA1	protocadherin alpha 1
52	submission	PCDHAC2	protocadherin alpha subfamily C, 2
52	submission	PCDHAC1	protocadherin alpha subfamily C, 1
52	submission	NRAS	NRAS proto-oncogene, GTPase
52	submission	PRSS37	serine protease 37
52	submission	LDLR	low density lipoprotein receptor
52	submission	DYNLRB1	dynein light chain roadblock-type 1
52	submission	TMOD3	tropomodulin 3
52	submission	CHCHD6	coiled-coil-helix-coiled-coil-helix domain containing 6
52	submission	ZDHHC17	zinc finger DHHC-type containing 17
52	submission	APH1B	aph-1 homolog B, gamma-secretase subunit
52	submission	MORC4	MORC family CW-type zinc finger 4
52	submission	RBM43	RNA binding motif protein 43
52	submission	COL5A1	collagen type V alpha 1 chain
52	submission	ADH1B	alcohol dehydrogenase 1B (class I), beta polypeptide
51	submission	MECP2	methyl-CpG binding protein 2
51	submission	BACH2	BTB domain and CNC homolog 2
51	submission	RNF169	ring finger protein 169
51	submission	HOXA1	homeobox A1
51	submission	MASP1	mannan binding lectin serine peptidase 1
51	submission	C7orf57	chromosome 7 open reading frame 57
51	submission	VPS37B	VPS37B, ESCRT-I subunit
51	submission	FSD2	fibronectin type III and SPRY domain containing 2
51	submission	NPC2	NPC intracellular cholesterol transporter 2
51	submission	RNF19A	ring finger protein 19A, RBR E3 ubiquitin protein ligase
50	submission	CDCP1	CUB domain containing protein 1
50	submission	SIKE1	suppressor of IKBKE 1
50	submission	RAB14	RAB14, member RAS oncogene family
50	submission	AGFG1	ArfGAP with FG repeats 1
50	submission	ASCL4	achaete-scute family bHLH transcription factor 4
50	submission	DCAF4L2	DDB1 and CUL4 associated factor 4 like 2
50	submission	SLC25A46	solute carrier family 25 member 46
50	submission	RBAK	RB associated KRAB zinc finger
50	submission	FST	follistatin
50	submission	EIF4EBP1	eukaryotic translation initiation factor 4E binding protein 1
50	submission	WNT2	Wnt family member 2
50	submission	LRP6	LDL receptor related protein 6
50	submission	NFX1	nuclear transcription factor, X-box binding 1
50	submission	PRRG1	proline rich and Gla domain 1

## Sheet: miR-363
Target Score	miRNA Name	Gene Symbol	Gene Description
99	submission	UNC80	unc-80 homolog, NALCN channel complex subunit
99	submission	RIF1	replication timing regulatory factor 1
98	submission	MMP8	matrix metallopeptidase 8
97	submission	CCAR1	cell division cycle and apoptosis regulator 1
97	submission	DCUN1D1	defective in cullin neddylation 1 domain containing 1
97	submission	ANTXR2	ANTXR cell adhesion molecule 2
97	submission	MAP2K6	mitogen-activated protein kinase kinase 6
96	submission	MOB1B	MOB kinase activator 1B
94	submission	ACER3	alkaline ceramidase 3
94	submission	STEAP4	STEAP4 metalloreductase
94	submission	COL5A2	collagen type V alpha 2 chain
93	submission	PHACTR3	phosphatase and actin regulator 3
93	submission	ASPH	aspartate beta-hydroxylase
93	submission	YWHAB	tyrosine 3-monooxygenase/tryptophan 5-monooxygenase activation protein beta
93	submission	ITGAV	integrin subunit alpha V
92	submission	DEPDC1	DEP domain containing 1
91	submission	ZIC3	Zic family member 3
91	submission	TMEM87A	transmembrane protein 87A
91	submission	PKD2L2	polycystin 2 like 2, transient receptor potential cation channel
91	submission	TRAK1	trafficking kinesin protein 1
91	submission	EFR3A	EFR3 homolog A
90	submission	OR11A1	olfactory receptor family 11 subfamily A member 1
90	submission	RFPL3	ret finger protein like 3
90	submission	CD70	CD70 molecule
90	submission	PRPF40A	pre-mRNA processing factor 40 homolog A
90	submission	GPR107	G protein-coupled receptor 107
90	submission	ARG2	arginase 2
90	submission	FCGR1A	Fc fragment of IgG receptor Ia
90	submission	FCGR1B	Fc fragment of IgG receptor Ib
90	submission	RFPL1	ret finger protein like 1
90	submission	CORIN	corin, serine peptidase
90	submission	ADAM21	ADAM metallopeptidase domain 21
90	submission	PPP2R2D	protein phosphatase 2 regulatory subunit Bdelta
89	submission	LRRC39	leucine rich repeat containing 39
89	submission	PDHX	pyruvate dehydrogenase complex component X
89	submission	DDX3Y	DEAD-box helicase 3 Y-linked
89	submission	ZNF768	zinc finger protein 768
89	submission	CSF2	colony stimulating factor 2
89	submission	TAB2	TGF-beta activated kinase 1 (MAP3K7) binding protein 2
89	submission	AP3S1	adaptor related protein complex 3 subunit sigma 1
89	submission	WASHC4	WASH complex subunit 4
89	submission	CT55	cancer/testis antigen 55
89	submission	SUZ12	SUZ12, polycomb repressive complex 2 subunit
88	submission	ADORA3	adenosine A3 receptor
88	submission	PDE10A	phosphodiesterase 10A
88	submission	SMG1	SMG1, nonsense mediated mRNA decay associated PI3K related kinase
88	submission	OGFOD1	2-oxoglutarate and iron dependent oxygenase domain containing 1
88	submission	JPH4	junctophilin 4
88	submission	MELK	maternal embryonic leucine zipper kinase
88	submission	UMPS	uridine monophosphate synthetase
87	submission	ZBBX	zinc finger B-box domain containing
87	submission	RECQL	RecQ like helicase
87	submission	BAAT	bile acid-CoA:amino acid N-acyltransferase
87	submission	KRTAP24-1	keratin associated protein 24-1
87	submission	CLP1	cleavage and polyadenylation factor I subunit 1
87	submission	IREB2	iron responsive element binding protein 2
86	submission	FGF13	fibroblast growth factor 13
86	submission	RHOBTB3	Rho related BTB domain containing 3
86	submission	DUXA	double homeobox A
86	submission	SLC26A3	solute carrier family 26 member 3
86	submission	DSG3	desmoglein 3
86	submission	FGFR1OP	FGFR1 oncogene partner
85	submission	NANOG	Nanog homeobox
85	submission	PDLIM5	PDZ and LIM domain 5
85	submission	UBE2K	ubiquitin conjugating enzyme E2 K
85	submission	TENT2	terminal nucleotidyltransferase 2
85	submission	FAM122B	family with sequence similarity 122B
85	submission	THEM4	thioesterase superfamily member 4
84	submission	NME7	NME/NM23 family member 7
84	submission	PPP3R2	protein phosphatase 3 regulatory subunit B, beta
84	submission	NAP1L2	nucleosome assembly protein 1 like 2
84	submission	KRTAP17-1	keratin associated protein 17-1
84	submission	POLD3	DNA polymerase delta 3, accessory subunit
84	submission	NFIB	nuclear factor I B
84	submission	ZNF280C	zinc finger protein 280C
84	submission	FBXO33	F-box protein 33
84	submission	NOVA1	NOVA alternative splicing regulator 1
84	submission	RUNX1	runt related transcription factor 1
84	submission	FAP	fibroblast activation protein alpha
83	submission	CYREN	cell cycle regulator of NHEJ
83	submission	CTSS	cathepsin S
83	submission	MYF6	myogenic factor 6
83	submission	MTHFD2	methylenetetrahydrofolate dehydrogenase (NADP+ dependent) 2, methenyltetrahydrofolate cyclohydrolase
83	submission	FGF14	fibroblast growth factor 14
83	submission	COL25A1	collagen type XXV alpha 1 chain
83	submission	PIK3R1	phosphoinositide-3-kinase regulatory subunit 1
83	submission	PHEX	phosphate regulating endopeptidase homolog X-linked
82	submission	CAPN6	calpain 6
82	submission	GORASP1	golgi reassembly stacking protein 1
82	submission	DEFA5	defensin alpha 5
82	submission	SLC2A13	solute carrier family 2 member 13
82	submission	TMEM168	transmembrane protein 168
82	submission	MICU3	mitochondrial calcium uptake family member 3
81	submission	AGFG1	ArfGAP with FG repeats 1
81	submission	B3GALT2	beta-1,3-galactosyltransferase 2
81	submission	RUNDC3B	RUN domain containing 3B
81	submission	GLB1	galactosidase beta 1
81	submission	SLC25A4	solute carrier family 25 member 4
81	submission	TNFSF13B	TNF superfamily member 13b
81	submission	BMP2	bone morphogenetic protein 2
81	submission	ACTBL2	actin, beta like 2
80	submission	MAP1B	microtubule associated protein 1B
80	submission	FBLN2	fibulin 2
80	submission	TMEM64	transmembrane protein 64
80	submission	CHRNA5	cholinergic receptor nicotinic alpha 5 subunit
80	submission	SLC35F1	solute carrier family 35 member F1
80	submission	HNRNPDL	heterogeneous nuclear ribonucleoprotein D like
80	submission	NAT10	N-acetyltransferase 10
80	submission	POLK	DNA polymerase kappa
80	submission	ACPP	acid phosphatase, prostate
80	submission	PHC3	polyhomeotic homolog 3
80	submission	HSFY1	heat shock transcription factor Y-linked 1
80	submission	HSFY2	heat shock transcription factor Y-linked 2
80	submission	LRIT3	leucine rich repeat, Ig-like and transmembrane domains 3
79	submission	PLD1	phospholipase D1
79	submission	HSPB1	heat shock protein family B (small) member 1
79	submission	HSPH1	heat shock protein family H (Hsp110) member 1
79	submission	SOAT1	sterol O-acyltransferase 1
79	submission	CMTM6	CKLF like MARVEL transmembrane domain containing 6
79	submission	RNLS	renalase, FAD dependent amine oxidase
79	submission	PSIP1	PC4 and SFRS1 interacting protein 1
79	submission	SYT14	synaptotagmin 14
79	submission	COL4A4	collagen type IV alpha 4 chain
78	submission	NIPAL1	NIPA like domain containing 1
78	submission	H2AFZ	H2A histone family member Z
78	submission	MAP3K1	mitogen-activated protein kinase kinase kinase 1
78	submission	SERBP1	SERPINE1 mRNA binding protein 1
77	submission	GHR	growth hormone receptor
77	submission	GATA6	GATA binding protein 6
77	submission	TIAL1	TIA1 cytotoxic granule associated RNA binding protein like 1
77	submission	ETNK1	ethanolamine kinase 1
77	submission	KCNQ3	potassium voltage-gated channel subfamily Q member 3
77	submission	LTB4R	leukotriene B4 receptor
77	submission	MAP3K2	mitogen-activated protein kinase kinase kinase 2
77	submission	TANC2	tetratricopeptide repeat, ankyrin repeat and coiled-coil containing 2
77	submission	CYB5B	cytochrome b5 type B
77	submission	TPPP	tubulin polymerization promoting protein
76	submission	PCDH8	protocadherin 8
76	submission	COL4A3	collagen type IV alpha 3 chain
76	submission	VTA1	vesicle trafficking 1
76	submission	S1PR3	sphingosine-1-phosphate receptor 3
76	submission	GLO1	glyoxalase I
76	submission	LATS2	large tumor suppressor kinase 2
76	submission	TRMT13	tRNA methyltransferase 13 homolog
76	submission	KSR2	kinase suppressor of ras 2
76	submission	IPO9	importin 9
76	submission	TLR2	toll like receptor 2
76	submission	ATF7IP	activating transcription factor 7 interacting protein
76	submission	TMEM178B	transmembrane protein 178B
76	submission	PIEZO2	piezo type mechanosensitive ion channel component 2
76	submission	RDH11	retinol dehydrogenase 11
76	submission	CYB5R2	cytochrome b5 reductase 2
76	submission	CHTOP	chromatin target of PRMT1
75	submission	DENND1B	DENN domain containing 1B
75	submission	YAF2	YY1 associated factor 2
75	submission	TENM2	teneurin transmembrane protein 2
75	submission	CCSER2	coiled-coil serine rich protein 2
75	submission	PDE6C	phosphodiesterase 6C
75	submission	ANXA4	annexin A4
74	submission	SSR1	signal sequence receptor subunit 1
74	submission	HNRNPD	heterogeneous nuclear ribonucleoprotein D
74	submission	FDX1	ferredoxin 1
74	submission	DNAJC15	DnaJ heat shock protein family (Hsp40) member C15
74	submission	ID2	inhibitor of DNA binding 2
74	submission	SRSF11	serine and arginine rich splicing factor 11
74	submission	ZBTB24	zinc finger and BTB domain containing 24
73	submission	STK17B	serine/threonine kinase 17b
73	submission	BCLAF1	BCL2 associated transcription factor 1
73	submission	KPNA1	karyopherin subunit alpha 1
73	submission	COL4A1	collagen type IV alpha 1 chain
73	submission	MARCKSL1	MARCKS like 1
73	submission	DPP10	dipeptidyl peptidase like 10
73	submission	REXO5	RNA exonuclease 5
73	submission	JAM3	junctional adhesion molecule 3
73	submission	CSN2	casein beta
73	submission	EPC2	enhancer of polycomb homolog 2
73	submission	NOTCH2	notch 2
73	submission	SCN2A	sodium voltage-gated channel alpha subunit 2
73	submission	MYOM3	myomesin 3
72	submission	TAF9B	TATA-box binding protein associated factor 9b
72	submission	PIAS3	protein inhibitor of activated STAT 3
72	submission	KIAA1211	KIAA1211
72	submission	TMPRSS2	transmembrane serine protease 2
72	submission	CHMP5	charged multivesicular body protein 5
72	submission	SLC25A46	solute carrier family 25 member 46
72	submission	ATRN	attractin
72	submission	CHST9	carbohydrate sulfotransferase 9
72	submission	AZIN1	antizyme inhibitor 1
72	submission	ATXN2L	ataxin 2 like
72	submission	TCF12	transcription factor 12
72	submission	SREK1IP1	SREK1 interacting protein 1
72	submission	CEP57L1	centrosomal protein 57 like 1
72	submission	C10orf113	chromosome 10 open reading frame 113
72	submission	CHD7	chromodomain helicase DNA binding protein 7
71	submission	RPL10	ribosomal protein L10
71	submission	SNX18	sorting nexin 18
71	submission	CFAP65	cilia and flagella associated protein 65
71	submission	PDK3	pyruvate dehydrogenase kinase 3
71	submission	SMAD2	SMAD family member 2
71	submission	ITGBL1	integrin subunit beta like 1
71	submission	CDIP1	cell death inducing p53 target 1
71	submission	TUBB6	tubulin beta 6 class V
71	submission	SLC49A4	solute carrier family 49 member 4
71	submission	SOCS4	suppressor of cytokine signaling 4
71	submission	UNC5C	unc-5 netrin receptor C
70	submission	YLPM1	YLP motif containing 1
70	submission	GTF2H3	general transcription factor IIH subunit 3
70	submission	GPR88	G protein-coupled receptor 88
70	submission	RDH10	retinol dehydrogenase 10
70	submission	WDFY3	WD repeat and FYVE domain containing 3
70	submission	ABCC9	ATP binding cassette subfamily C member 9
70	submission	ALG13	ALG13, UDP-N-acetylglucosaminyltransferase subunit
70	submission	DCBLD2	discoidin, CUB and LCCL domain containing 2
70	submission	DHFR	dihydrofolate reductase
70	submission	DCAF4L1	DDB1 and CUL4 associated factor 4 like 1
69	submission	ARHGAP40	Rho GTPase activating protein 40
69	submission	SLFN13	schlafen family member 13
69	submission	PTP4A1	protein tyrosine phosphatase type IVA, member 1
69	submission	HOOK3	hook microtubule tethering protein 3
69	submission	DSC3	desmocollin 3
69	submission	TTC33	tetratricopeptide repeat domain 33
69	submission	KIAA0825	KIAA0825
69	submission	ANKRD52	ankyrin repeat domain 52
69	submission	UBA5	ubiquitin like modifier activating enzyme 5
69	submission	COMMD6	COMM domain containing 6
69	submission	B3GNT5	UDP-GlcNAc:betaGal beta-1,3-N-acetylglucosaminyltransferase 5
68	submission	SCEL	sciellin
68	submission	TPM3	tropomyosin 3
68	submission	LCOR	ligand dependent nuclear receptor corepressor
68	submission	CTCFL	CCCTC-binding factor like
68	submission	KIF3A	kinesin family member 3A
68	submission	GNAQ	G protein subunit alpha q
68	submission	GABRP	gamma-aminobutyric acid type A receptor pi subunit
68	submission	SLC35D3	solute carrier family 35 member D3
68	submission	LONP2	lon peptidase 2, peroxisomal
68	submission	MGST3	microsomal glutathione S-transferase 3
68	submission	VPS4B	vacuolar protein sorting 4 homolog B
67	submission	ANKRD34C	ankyrin repeat domain 34C
67	submission	CCDC198	coiled-coil domain containing 198
67	submission	DBT	dihydrolipoamide branched chain transacylase E2
67	submission	BRWD1	bromodomain and WD repeat domain containing 1
67	submission	GPATCH2L	G-patch domain containing 2 like
67	submission	NCDN	neurochondrin
67	submission	KMT2A	lysine methyltransferase 2A
67	submission	NR3C2	nuclear receptor subfamily 3 group C member 2
67	submission	PXDN	peroxidasin
67	submission	LGSN	lengsin, lens protein with glutamine synthetase domain
67	submission	CACNA2D4	calcium voltage-gated channel auxiliary subunit alpha2delta 4
67	submission	TRAF3IP1	TRAF3 interacting protein 1
67	submission	OGN	osteoglycin
67	submission	GATAD2B	GATA zinc finger domain containing 2B
67	submission	PKHD1	PKHD1, fibrocystin/polyductin
67	submission	APPL2	adaptor protein, phosphotyrosine interacting with PH domain and leucine zipper 2
66	submission	IRF6	interferon regulatory factor 6
66	submission	EPM2AIP1	EPM2A interacting protein 1
66	submission	TMEM106B	transmembrane protein 106B
66	submission	RFPL2	ret finger protein like 2
66	submission	CALCOCO2	calcium binding and coiled-coil domain 2
66	submission	CDH12	cadherin 12
66	submission	SOX1	SRY-box 1
66	submission	FYTTD1	forty-two-three domain containing 1
66	submission	TMEM170A	transmembrane protein 170A
66	submission	TENM1	teneurin transmembrane protein 1
66	submission	THAP9	THAP domain containing 9
66	submission	TBC1D8B	TBC1 domain family member 8B
66	submission	ZNF37A	zinc finger protein 37A
66	submission	MYEF2	myelin expression factor 2
66	submission	NSL1	NSL1, MIS12 kinetochore complex component
65	submission	RSF1	remodeling and spacing factor 1
65	submission	NECAB1	N-terminal EF-hand calcium binding protein 1
65	submission	ZNF551	zinc finger protein 551
65	submission	PTPRC	protein tyrosine phosphatase, receptor type C
65	submission	C12orf43	chromosome 12 open reading frame 43
65	submission	FAM19A2	family with sequence similarity 19 member A2, C-C motif chemokine like
65	submission	WDR5	WD repeat domain 5
65	submission	PRTG	protogenin
65	submission	GK	glycerol kinase
65	submission	FABP5	fatty acid binding protein 5
64	submission	USP44	ubiquitin specific peptidase 44
64	submission	CCDC14	coiled-coil domain containing 14
64	submission	MIER1	MIER1 transcriptional regulator
64	submission	GNA13	G protein subunit alpha 13
64	submission	TMTC3	transmembrane and tetratricopeptide repeat containing 3
64	submission	PIP4K2A	phosphatidylinositol-5-phosphate 4-kinase type 2 alpha
64	submission	COL24A1	collagen type XXIV alpha 1 chain
64	submission	ATXN3	ataxin 3
64	submission	PTEN	phosphatase and tensin homolog
64	submission	TCF4	transcription factor 4
64	submission	CTSB	cathepsin B
64	submission	AK5	adenylate kinase 5
63	submission	PRPF38A	pre-mRNA processing factor 38A
63	submission	ERCC6L2	ERCC excision repair 6 like 2
63	submission	ANKS1B	ankyrin repeat and sterile alpha motif domain containing 1B
63	submission	MMP16	matrix metallopeptidase 16
63	submission	SPATA6	spermatogenesis associated 6
63	submission	TTLL3	tubulin tyrosine ligase like 3
63	submission	LCK	LCK proto-oncogene, Src family tyrosine kinase
63	submission	HSPA9	heat shock protein family A (Hsp70) member 9
63	submission	MEGF11	multiple EGF like domains 11
63	submission	IKZF2	IKAROS family zinc finger 2
63	submission	STRIP2	striatin interacting protein 2
63	submission	ZDHHC17	zinc finger DHHC-type containing 17
63	submission	ELL2	elongation factor for RNA polymerase II 2
63	submission	ZNF773	zinc finger protein 773
63	submission	MDP1	magnesium dependent phosphatase 1
63	submission	TGFA	transforming growth factor alpha
62	submission	SH3TC2	SH3 domain and tetratricopeptide repeats 2
62	submission	PRKG1	protein kinase cGMP-dependent 1
62	submission	NCOA6	nuclear receptor coactivator 6
62	submission	ARPC2	actin related protein 2/3 complex subunit 2
62	submission	CSNK1A1	casein kinase 1 alpha 1
62	submission	TMCC3	transmembrane and coiled-coil domain family 3
62	submission	IL6ST	interleukin 6 signal transducer
62	submission	FZD3	frizzled class receptor 3
62	submission	RASAL2	RAS protein activator like 2
62	submission	GDAP2	ganglioside induced differentiation associated protein 2
62	submission	RPP14	ribonuclease P/MRP subunit p14
62	submission	C16orf89	chromosome 16 open reading frame 89
62	submission	USP51	ubiquitin specific peptidase 51
62	submission	DCUN1D5	defective in cullin neddylation 1 domain containing 5
62	submission	CFL2	cofilin 2
61	submission	GLRB	glycine receptor beta
61	submission	DSN1	DSN1 homolog, MIS12 kinetochore complex component
61	submission	KRTAP13-2	keratin associated protein 13-2
61	submission	TCIM	transcriptional and immune response regulator
61	submission	SHOX2	short stature homeobox 2
61	submission	SMIM10L1	small integral membrane protein 10 like 1
61	submission	PPM1A	protein phosphatase, Mg2+/Mn2+ dependent 1A
61	submission	AGAP6	ArfGAP with GTPase domain, ankyrin repeat and PH domain 6
61	submission	RAB33B	RAB33B, member RAS oncogene family
61	submission	ACTG1	actin gamma 1
61	submission	GALNT4	polypeptide N-acetylgalactosaminyltransferase 4
61	submission	POC1B-GALNT4	POC1B-GALNT4 readthrough
61	submission	KCNMB4	potassium calcium-activated channel subfamily M regulatory beta subunit 4
61	submission	LSM8	LSM8 homolog, U6 small nuclear RNA associated
61	submission	IRF2	interferon regulatory factor 2
61	submission	TMEM212	transmembrane protein 212
61	submission	GMNC	geminin coiled-coil domain containing
61	submission	AGAP4	ArfGAP with GTPase domain, ankyrin repeat and PH domain 4
60	submission	ST3GAL6	ST3 beta-galactoside alpha-2,3-sialyltransferase 6
60	submission	CCT2	chaperonin containing TCP1 subunit 2
60	submission	GTPBP10	GTP binding protein 10
60	submission	RNF24	ring finger protein 24
60	submission	SRSF2	serine and arginine rich splicing factor 2
60	submission	TMEM47	transmembrane protein 47
60	submission	ZSCAN23	zinc finger and SCAN domain containing 23
60	submission	CNKSR2	connector enhancer of kinase suppressor of Ras 2
60	submission	KLHL28	kelch like family member 28
60	submission	KLF5	Kruppel like factor 5
60	submission	SRPRB	SRP receptor subunit beta
60	submission	BMPR2	bone morphogenetic protein receptor type 2
60	submission	DPY19L1	dpy-19 like C-mannosyltransferase 1
60	submission	CAV1	caveolin 1
60	submission	CPSF6	cleavage and polyadenylation specific factor 6
59	submission	CDK7	cyclin dependent kinase 7
59	submission	SUCNR1	succinate receptor 1
59	submission	ESCO2	establishment of sister chromatid cohesion N-acetyltransferase 2
59	submission	CCDC186	coiled-coil domain containing 186
59	submission	ARHGEF9	Cdc42 guanine nucleotide exchange factor 9
59	submission	TMEM132B	transmembrane protein 132B
59	submission	PIGH	phosphatidylinositol glycan anchor biosynthesis class H
59	submission	ARL5B	ADP ribosylation factor like GTPase 5B
59	submission	PRDX6	peroxiredoxin 6
59	submission	CHURC1	churchill domain containing 1
59	submission	VSX1	visual system homeobox 1
59	submission	BICD2	BICD cargo adaptor 2
59	submission	LCORL	ligand dependent nuclear receptor corepressor like
58	submission	TTN	titin
58	submission	ASIC1	acid sensing ion channel subunit 1
58	submission	USP38	ubiquitin specific peptidase 38
58	submission	GRIN2A	glutamate ionotropic receptor NMDA type subunit 2A
58	submission	SERPINB11	serpin family B member 11 (gene/pseudogene)
58	submission	TNFSF8	TNF superfamily member 8
58	submission	MYO5A	myosin VA
58	submission	CREBBP	CREB binding protein
58	submission	PDE12	phosphodiesterase 12
58	submission	PTHLH	parathyroid hormone like hormone
58	submission	BZW1	basic leucine zipper and W2 domains 1
58	submission	SESTD1	SEC14 and spectrin domain containing 1
57	submission	LUZP1	leucine zipper protein 1
57	submission	GABRA4	gamma-aminobutyric acid type A receptor alpha4 subunit
57	submission	CEP68	centrosomal protein 68
57	submission	RGS18	regulator of G protein signaling 18
57	submission	FMNL2	formin like 2
57	submission	ERLIN1	ER lipid raft associated 1
57	submission	CLCN5	chloride voltage-gated channel 5
57	submission	MRPL14	mitochondrial ribosomal protein L14
57	submission	SACM1L	SAC1 like phosphatidylinositide phosphatase
57	submission	TIPARP	TCDD inducible poly(ADP-ribose) polymerase
57	submission	PTPN4	protein tyrosine phosphatase, non-receptor type 4
57	submission	CREB1	cAMP responsive element binding protein 1
56	submission	TMEM155	transmembrane protein 155
56	submission	LOC100130451	uncharacterized LOC100130451
56	submission	TMEM245	transmembrane protein 245
56	submission	SHLD2	shieldin complex subunit 2
56	submission	RAB3IP	RAB3A interacting protein
56	submission	NRK	Nik related kinase
56	submission	CYP4V2	cytochrome P450 family 4 subfamily V member 2
56	submission	DYNC2H1	dynein cytoplasmic 2 heavy chain 1
56	submission	LMX1B	LIM homeobox transcription factor 1 beta
56	submission	RBM27	RNA binding motif protein 27
56	submission	NEGR1	neuronal growth regulator 1
56	submission	OSGIN2	oxidative stress induced growth inhibitor family member 2
56	submission	ASAP1	ArfGAP with SH3 domain, ankyrin repeat and PH domain 1
56	submission	SKA3	spindle and kinetochore associated complex subunit 3
56	submission	RPGRIP1L	RPGRIP1 like
56	submission	SLC30A10	solute carrier family 30 member 10
56	submission	PPME1	protein phosphatase methylesterase 1
55	submission	AFF2	AF4/FMR2 family member 2
55	submission	CLNK	cytokine dependent hematopoietic cell linker
55	submission	EPHA7	EPH receptor A7
55	submission	CMTM4	CKLF like MARVEL transmembrane domain containing 4
55	submission	RNF217	ring finger protein 217
55	submission	SLC12A7	solute carrier family 12 member 7
55	submission	DOCK4	dedicator of cytokinesis 4
55	submission	SRP72	signal recognition particle 72
55	submission	ZNF333	zinc finger protein 333
55	submission	LPO	lactoperoxidase
55	submission	SIKE1	suppressor of IKBKE 1
55	submission	RNF213	ring finger protein 213
55	submission	CEACAM5	carcinoembryonic antigen related cell adhesion molecule 5
55	submission	ATRNL1	attractin like 1
55	submission	GCH1	GTP cyclohydrolase 1
55	submission	HMGCR	3-hydroxy-3-methylglutaryl-CoA reductase
55	submission	IFI44L	interferon induced protein 44 like
55	submission	VEPH1	ventricular zone expressed PH domain containing 1
55	submission	CNGB1	cyclic nucleotide gated channel beta 1
55	submission	SLC26A5	solute carrier family 26 member 5
54	submission	FANCE	FA complementation group E
54	submission	TSC1	TSC complex subunit 1
54	submission	ATG2B	autophagy related 2B
54	submission	MSH4	mutS homolog 4
54	submission	NIPA1	NIPA magnesium transporter 1
54	submission	ERCC6	ERCC excision repair 6, chromatin remodeling factor
54	submission	R3HDM1	R3H domain containing 1
54	submission	ATP2C1	ATPase secretory pathway Ca2+ transporting 1
54	submission	KIF13A	kinesin family member 13A
54	submission	ARID1B	AT-rich interaction domain 1B
54	submission	PSMD12	proteasome 26S subunit, non-ATPase 12
53	submission	CCDC102A	coiled-coil domain containing 102A
53	submission	INTS6	integrator complex subunit 6
53	submission	UBE2G1	ubiquitin conjugating enzyme E2 G1
53	submission	SKI	SKI proto-oncogene
53	submission	RAB8B	RAB8B, member RAS oncogene family
53	submission	SYNPO2	synaptopodin 2
53	submission	DOCK1	dedicator of cytokinesis 1
53	submission	TFEC	transcription factor EC
53	submission	PIK3CB	phosphatidylinositol-4,5-bisphosphate 3-kinase catalytic subunit beta
53	submission	SLC25A25	solute carrier family 25 member 25
53	submission	FAM227A	family with sequence similarity 227 member A
53	submission	TMEM39A	transmembrane protein 39A
53	submission	LAMP2	lysosomal associated membrane protein 2
53	submission	ZNHIT6	zinc finger HIT-type containing 6
53	submission	PPFIBP1	PPFIA binding protein 1
53	submission	PERP	PERP, TP53 apoptosis effector
53	submission	AGAP5	ArfGAP with GTPase domain, ankyrin repeat and PH domain 5
53	submission	IDO2	indoleamine 2,3-dioxygenase 2
53	submission	FER	FER tyrosine kinase
53	submission	ZSCAN31	zinc finger and SCAN domain containing 31
53	submission	PLEKHA1	pleckstrin homology domain containing A1
53	submission	KCNH5	potassium voltage-gated channel subfamily H member 5
52	submission	TAT	tyrosine aminotransferase
52	submission	SH3BGRL2	SH3 domain binding glutamate rich protein like 2
52	submission	OPRM1	opioid receptor mu 1
52	submission	MED13	mediator complex subunit 13
52	submission	ALOXE3	arachidonate lipoxygenase 3
52	submission	GPATCH11	G-patch domain containing 11
52	submission	NUFIP2	nuclear FMR1 interacting protein 2
52	submission	KIAA0232	KIAA0232
52	submission	UBAP2L	ubiquitin associated protein 2 like
52	submission	GVQW3	GVQW motif containing 3
52	submission	CACUL1	CDK2 associated cullin domain 1
52	submission	DCN	decorin
52	submission	PTPRG	protein tyrosine phosphatase, receptor type G
52	submission	FAM13C	family with sequence similarity 13 member C
52	submission	C4orf19	chromosome 4 open reading frame 19
52	submission	ZCCHC8	zinc finger CCHC-type containing 8
52	submission	CNIH3	cornichon family AMPA receptor auxiliary protein 3
52	submission	ZNF845	zinc finger protein 845
52	submission	SBF2	SET binding factor 2
52	submission	PRAMEF19	PRAME family member 19
52	submission	SERPING1	serpin family G member 1
52	submission	WDR72	WD repeat domain 72
51	submission	CTXN2	cortexin 2
51	submission	DNAJB14	DnaJ heat shock protein family (Hsp40) member B14
51	submission	ANKRD49	ankyrin repeat domain 49
51	submission	VAPA	VAMP associated protein A
51	submission	FBXL3	F-box and leucine rich repeat protein 3
51	submission	SPIN3	spindlin family member 3
51	submission	TIMM50	translocase of inner mitochondrial membrane 50
51	submission	LPIN1	lipin 1
51	submission	INMT	indolethylamine N-methyltransferase
51	submission	FAM199X	family with sequence similarity 199, X-linked
51	submission	AMMECR1	Alport syndrome, mental retardation, midface hypoplasia and elliptocytosis chromosomal region gene 1
51	submission	STON2	stonin 2
51	submission	SLC25A39	solute carrier family 25 member 39
51	submission	FAM72B	family with sequence similarity 72 member B
51	submission	JADE1	jade family PHD finger 1
51	submission	TXLNB	taxilin beta
51	submission	FAM72C	family with sequence similarity 72 member C
51	submission	ARID5B	AT-rich interaction domain 5B
51	submission	CCDC28A	coiled-coil domain containing 28A
50	submission	KBTBD2	kelch repeat and BTB domain containing 2
50	submission	ZBTB34	zinc finger and BTB domain containing 34
50	submission	SC5D	sterol-C5-desaturase
50	submission	UBA6	ubiquitin like modifier activating enzyme 6
50	submission	HDAC9	histone deacetylase 9
50	submission	ZNF492	zinc finger protein 492
50	submission	DDHD1	DDHD domain containing 1
50	submission	PAX6	paired box 6
50	submission	WWC2	WW and C2 domain containing 2
50	submission	FAM72D	family with sequence similarity 72 member D
50	submission	AK4	adenylate kinase 4
50	submission	SH2D6	SH2 domain containing 6
50	submission	KIF1B	kinesin family member 1B
50	submission	ZNF285	zinc finger protein 285
50	submission	ANKRD13A	ankyrin repeat domain 13A
50	submission	OSBP2	oxysterol binding protein 2
50	submission	CLMN	calmin
50	submission	SHQ1	SHQ1, H/ACA ribonucleoprotein assembly factor
50	submission	PRKAA1	protein kinase AMP-activated catalytic subunit alpha 1
50	submission	PCM1	pericentriolar material 1
50	submission	CSNK1G3	casein kinase 1 gamma 3
50	submission	FAM72A	family with sequence similarity 72 member A

## Sheet: miR-28
Target Score	miRNA Name	Gene Symbol	Gene Description
99	submission	GALNT1	polypeptide N-acetylgalactosaminyltransferase 1
98	submission	PHIP	pleckstrin homology domain interacting protein
97	submission	SPTLC1	serine palmitoyltransferase long chain base subunit 1
97	submission	SNX2	sorting nexin 2
97	submission	HACD3	3-hydroxyacyl-CoA dehydratase 3
96	submission	AKT3	AKT serine/threonine kinase 3
96	submission	EIF5A2	eukaryotic translation initiation factor 5A2
95	submission	MTERF3	mitochondrial transcription termination factor 3
95	submission	SEC23B	Sec23 homolog B, coat complex II component
94	submission	TMPRSS11D	transmembrane serine protease 11D
94	submission	PKLR	pyruvate kinase L/R
94	submission	ZIC5	Zic family member 5
94	submission	SEC24A	SEC24 homolog A, COPII coat complex component
94	submission	DDIT4L	DNA damage inducible transcript 4 like
93	submission	ACRV1	acrosomal vesicle protein 1
93	submission	SGIP1	SH3 domain GRB2 like endophilin interacting protein 1
93	submission	FBN1	fibrillin 1
93	submission	CLEC6A	C-type lectin domain containing 6A
93	submission	ARRDC3	arrestin domain containing 3
93	submission	BTBD9	BTB domain containing 9
93	submission	JADE1	jade family PHD finger 1
92	submission	HSPD1	heat shock protein family D (Hsp60) member 1
92	submission	VAMP2	vesicle associated membrane protein 2
92	submission	E2F7	E2F transcription factor 7
92	submission	DYRK1A	dual specificity tyrosine phosphorylation regulated kinase 1A
92	submission	GTF2IRD1	GTF2I repeat domain containing 1
92	submission	CD93	CD93 molecule
91	submission	NOTCH2	notch 2
91	submission	HAMP	hepcidin antimicrobial peptide
91	submission	RAB3C	RAB3C, member RAS oncogene family
91	submission	ICA1L	islet cell autoantigen 1 like
91	submission	ZFHX3	zinc finger homeobox 3
91	submission	ITSN2	intersectin 2
90	submission	CCDC82	coiled-coil domain containing 82
90	submission	MYH3	myosin heavy chain 3
90	submission	PDGFA	platelet derived growth factor subunit A
90	submission	ZADH2	zinc binding alcohol dehydrogenase domain containing 2
90	submission	RTKN2	rhotekin 2
90	submission	ERN1	endoplasmic reticulum to nucleus signaling 1
90	submission	APC	APC, WNT signaling pathway regulator
90	submission	REEP3	receptor accessory protein 3
89	submission	SIN3A	SIN3 transcription regulator family member A
89	submission	DDX5	DEAD-box helicase 5
89	submission	VPS41	VPS41, HOPS complex subunit
89	submission	SIAE	sialic acid acetylesterase
89	submission	ERCC6	ERCC excision repair 6, chromatin remodeling factor
89	submission	NFIB	nuclear factor I B
89	submission	FREM1	FRAS1 related extracellular matrix 1
89	submission	HTR7	5-hydroxytryptamine receptor 7
89	submission	SERF2	small EDRK-rich factor 2
89	submission	NFAT5	nuclear factor of activated T cells 5
88	submission	OPRM1	opioid receptor mu 1
88	submission	TFRC	transferrin receptor
88	submission	TMEM170B	transmembrane protein 170B
88	submission	SOX6	SRY-box 6
88	submission	TBC1D8B	TBC1 domain family member 8B
87	submission	SMARCC1	SWI/SNF related, matrix associated, actin dependent regulator of chromatin subfamily c member 1
87	submission	AK4	adenylate kinase 4
87	submission	FAM168B	family with sequence similarity 168 member B
87	submission	ZNF311	zinc finger protein 311
87	submission	SLC17A2	solute carrier family 17 member 2
87	submission	CDC40	cell division cycle 40
87	submission	NAA40	N(alpha)-acetyltransferase 40, NatD catalytic subunit
86	submission	MN1	MN1 proto-oncogene, transcriptional regulator
86	submission	FAHD2B	fumarylacetoacetate hydrolase domain containing 2B
86	submission	FUT9	fucosyltransferase 9
86	submission	SNRK	SNF related kinase
86	submission	XRN1	5'-3' exoribonuclease 1
86	submission	SGK1	serum/glucocorticoid regulated kinase 1
86	submission	PHF1	PHD finger protein 1
86	submission	AGPAT5	1-acylglycerol-3-phosphate O-acyltransferase 5
86	submission	PDE4D	phosphodiesterase 4D
85	submission	PPP4R1	protein phosphatase 4 regulatory subunit 1
85	submission	DCAF5	DDB1 and CUL4 associated factor 5
85	submission	ZBTB7C	zinc finger and BTB domain containing 7C
85	submission	ZBTB6	zinc finger and BTB domain containing 6
85	submission	POLR3E	RNA polymerase III subunit E
85	submission	F11R	F11 receptor
85	submission	SMLR1	small leucine rich protein 1
85	submission	PLG	plasminogen
85	submission	ZNF385B	zinc finger protein 385B
85	submission	RORA	RAR related orphan receptor A
85	submission	DPY19L3	dpy-19 like C-mannosyltransferase 3
85	submission	KTN1	kinectin 1
84	submission	GATA4	GATA binding protein 4
84	submission	NWD2	NACHT and WD repeat domain containing 2
84	submission	GPSM2	G protein signaling modulator 2
84	submission	VPS45	vacuolar protein sorting 45 homolog
84	submission	SLC24A2	solute carrier family 24 member 2
84	submission	TBL1XR1	transducin beta like 1 X-linked receptor 1
84	submission	CHCHD4	coiled-coil-helix-coiled-coil-helix domain containing 4
84	submission	F8A1	coagulation factor VIII associated 1
84	submission	BPTF	bromodomain PHD finger transcription factor
84	submission	CREBRF	CREB3 regulatory factor
84	submission	PUS10	pseudouridine synthase 10
83	submission	LDLRAD4	low density lipoprotein receptor class A domain containing 4
83	submission	WDR26	WD repeat domain 26
83	submission	EPB41L5	erythrocyte membrane protein band 4.1 like 5
83	submission	ANKRD1	ankyrin repeat domain 1
83	submission	HIC2	HIC ZBTB transcriptional repressor 2
82	submission	SPTBN4	spectrin beta, non-erythrocytic 4
82	submission	ZNF670	zinc finger protein 670
82	submission	RYBP	RING1 and YY1 binding protein
82	submission	MAPK10	mitogen-activated protein kinase 10
82	submission	SLA	Src like adaptor
82	submission	GLIPR1L2	GLIPR1 like 2
82	submission	SERP1	stress associated endoplasmic reticulum protein 1
82	submission	IGSF11	immunoglobulin superfamily member 11
82	submission	GPATCH2L	G-patch domain containing 2 like
82	submission	LIX1	limb and CNS expressed 1
82	submission	HGF	hepatocyte growth factor
81	submission	NAA50	N(alpha)-acetyltransferase 50, NatE catalytic subunit
81	submission	TAF4	TATA-box binding protein associated factor 4
81	submission	ST7	suppression of tumorigenicity 7
81	submission	PLEKHA2	pleckstrin homology domain containing A2
81	submission	FAN1	FANCD2 and FANCI associated nuclease 1
81	submission	HTR2C	5-hydroxytryptamine receptor 2C
81	submission	INO80D	INO80 complex subunit D
81	submission	CCDC107	coiled-coil domain containing 107
81	submission	IRAK3	interleukin 1 receptor associated kinase 3
81	submission	FAM83A	family with sequence similarity 83 member A
81	submission	TMEM140	transmembrane protein 140
81	submission	SLC24A1	solute carrier family 24 member 1
81	submission	IFIT2	interferon induced protein with tetratricopeptide repeats 2
81	submission	DENND1A	DENN domain containing 1A
81	submission	BCL2L2	BCL2 like 2
81	submission	HPCAL4	hippocalcin like 4
80	submission	F2RL2	coagulation factor II thrombin receptor like 2
80	submission	PPP1R2	protein phosphatase 1 regulatory inhibitor subunit 2
80	submission	HBS1L	HBS1 like translational GTPase
80	submission	DKC1	dyskerin pseudouridine synthase 1
80	submission	CTBS	chitobiase
80	submission	SLC44A1	solute carrier family 44 member 1
80	submission	HDAC9	histone deacetylase 9
80	submission	PIK3C2A	phosphatidylinositol-4-phosphate 3-kinase catalytic subunit type 2 alpha
80	submission	ENDOV	endonuclease V
80	submission	TPPP	tubulin polymerization promoting protein
79	submission	SEMA5A	semaphorin 5A
79	submission	BBOF1	basal body orientation factor 1
79	submission	SYN1	synapsin I
79	submission	NSL1	NSL1, MIS12 kinetochore complex component
79	submission	PGM3	phosphoglucomutase 3
79	submission	SLC25A3	solute carrier family 25 member 3
79	submission	SCP2	sterol carrier protein 2
79	submission	NUSAP1	nucleolar and spindle associated protein 1
79	submission	EPHB1	EPH receptor B1
79	submission	CACNA1G	calcium voltage-gated channel subunit alpha1 G
79	submission	SPRED3	sprouty related EVH1 domain containing 3
79	submission	FAM160A1	family with sequence similarity 160 member A1
78	submission	ZZZ3	zinc finger ZZ-type containing 3
78	submission	ENPP1	ectonucleotide pyrophosphatase/phosphodiesterase 1
78	submission	HERPUD1	homocysteine inducible ER protein with ubiquitin like domain 1
78	submission	HS2ST1	heparan sulfate 2-O-sulfotransferase 1
78	submission	SCAI	suppressor of cancer cell invasion
78	submission	COX17	cytochrome c oxidase copper chaperone COX17
78	submission	PURA	purine rich element binding protein A
78	submission	ELFN2	extracellular leucine rich repeat and fibronectin type III domain containing 2
78	submission	TET2	tet methylcytosine dioxygenase 2
78	submission	P2RY2	purinergic receptor P2Y2
78	submission	SNX27	sorting nexin family member 27
78	submission	PATL1	PAT1 homolog 1, processing body mRNA decay factor
78	submission	SH3TC2	SH3 domain and tetratricopeptide repeats 2
78	submission	ABCG2	ATP binding cassette subfamily G member 2 (Junior blood group)
78	submission	RALGAPB	Ral GTPase activating protein non-catalytic beta subunit
78	submission	ATP8B2	ATPase phospholipid transporting 8B2
78	submission	AAK1	AP2 associated kinase 1
78	submission	ZNF451	zinc finger protein 451
77	submission	SLC6A9	solute carrier family 6 member 9
77	submission	MAP4K3	mitogen-activated protein kinase kinase kinase kinase 3
77	submission	NCOA1	nuclear receptor coactivator 1
77	submission	GDAP1	ganglioside induced differentiation associated protein 1
77	submission	LMAN1	lectin, mannose binding 1
77	submission	TMEM206	transmembrane protein 206
77	submission	C3orf14	chromosome 3 open reading frame 14
77	submission	CCDC141	coiled-coil domain containing 141
77	submission	SSBP2	single stranded DNA binding protein 2
77	submission	C9orf3	chromosome 9 open reading frame 3
77	submission	NONO	non-POU domain containing octamer binding
77	submission	ZNF772	zinc finger protein 772
77	submission	ADAMTS2	ADAM metallopeptidase with thrombospondin type 1 motif 2
77	submission	BCL2L14	BCL2 like 14
77	submission	REPS2	RALBP1 associated Eps domain containing 2
77	submission	SRSF12	serine and arginine rich splicing factor 12
76	submission	FAM84B	family with sequence similarity 84 member B
76	submission	SCD5	stearoyl-CoA desaturase 5
76	submission	HDAC7	histone deacetylase 7
76	submission	SNIP1	Smad nuclear interacting protein 1
76	submission	FAM122C	family with sequence similarity 122C
76	submission	MOBP	myelin-associated oligodendrocyte basic protein
76	submission	FNIP1	folliculin interacting protein 1
76	submission	SHISA7	shisa family member 7
76	submission	C8orf37	chromosome 8 open reading frame 37
76	submission	LMTK2	lemur tyrosine kinase 2
76	submission	PIP4P1	phosphatidylinositol-4,5-bisphosphate 4-phosphatase 1
76	submission	SENP8	SUMO peptidase family member, NEDD8 specific
76	submission	EPB41L4B	erythrocyte membrane protein band 4.1 like 4B
76	submission	ZNF678	zinc finger protein 678
75	submission	HECW2	HECT, C2 and WW domain containing E3 ubiquitin protein ligase 2
75	submission	FARP1	FERM, ARH/RhoGEF and pleckstrin domain protein 1
75	submission	MAD2L1BP	MAD2L1 binding protein
75	submission	VASH1	vasohibin 1
75	submission	WDR5B	WD repeat domain 5B
75	submission	FAM126A	family with sequence similarity 126 member A
75	submission	CHSY1	chondroitin sulfate synthase 1
75	submission	NSD2	nuclear receptor binding SET domain protein 2
75	submission	ZNF519	zinc finger protein 519
75	submission	SLC26A10	solute carrier family 26 member 10
75	submission	PLPPR4	phospholipid phosphatase related 4
75	submission	ATXN1	ataxin 1
75	submission	DPP8	dipeptidyl peptidase 8
75	submission	ROCK2	Rho associated coiled-coil containing protein kinase 2
75	submission	ZNF143	zinc finger protein 143
75	submission	ELK1	ELK1, ETS transcription factor
75	submission	FBXO33	F-box protein 33
75	submission	PIAS2	protein inhibitor of activated STAT 2
75	submission	PLEKHO2	pleckstrin homology domain containing O2
74	submission	C10orf25	chromosome 10 open reading frame 25
74	submission	SSR1	signal sequence receptor subunit 1
74	submission	COLQ	collagen like tail subunit of asymmetric acetylcholinesterase
74	submission	CAT	catalase
74	submission	DISC1	DISC1 scaffold protein
74	submission	TMEM50B	transmembrane protein 50B
74	submission	PRKAA1	protein kinase AMP-activated catalytic subunit alpha 1
74	submission	WDR93	WD repeat domain 93
73	submission	CEMIP2	cell migration inducing hyaluronidase 2
73	submission	RBM22	RNA binding motif protein 22
73	submission	SLC10A7	solute carrier family 10 member 7
73	submission	MBL2	mannose binding lectin 2
73	submission	NKAIN3	sodium/potassium transporting ATPase interacting 3
73	submission	EXOC6B	exocyst complex component 6B
73	submission	RSF1	remodeling and spacing factor 1
73	submission	DDX17	DEAD-box helicase 17
73	submission	KCNB1	potassium voltage-gated channel subfamily B member 1
73	submission	SNRNP27	small nuclear ribonucleoprotein U4/U6.U5 subunit 27
73	submission	PTGES3	prostaglandin E synthase 3
73	submission	ZBTB3	zinc finger and BTB domain containing 3
73	submission	STK40	serine/threonine kinase 40
73	submission	HOMER1	homer scaffold protein 1
72	submission	CHIC1	cysteine rich hydrophobic domain 1
72	submission	CEP85L	centrosomal protein 85 like
72	submission	CDK5R2	cyclin dependent kinase 5 regulatory subunit 2
72	submission	TMBIM4	transmembrane BAX inhibitor motif containing 4
72	submission	EPG5	ectopic P-granules autophagy protein 5 homolog
72	submission	CLEC19A	C-type lectin domain containing 19A
72	submission	ANXA8L1	annexin A8 like 1
72	submission	ANXA8	annexin A8
72	submission	EIF5AL1	eukaryotic translation initiation factor 5A-like 1
72	submission	TMEM267	transmembrane protein 267
72	submission	OLIG3	oligodendrocyte transcription factor 3
72	submission	POM121C	POM121 transmembrane nucleoporin C
72	submission	PTF1A	pancreas associated transcription factor 1a
72	submission	CNPY1	canopy FGF signaling regulator 1
72	submission	PREP	prolyl endopeptidase
72	submission	CCR9	C-C motif chemokine receptor 9
71	submission	STOX2	storkhead box 2
71	submission	CLCA1	chloride channel accessory 1
71	submission	HSD17B11	hydroxysteroid 17-beta dehydrogenase 11
71	submission	OTUD4	OTU deubiquitinase 4
71	submission	EHF	ETS homologous factor
71	submission	MED15	mediator complex subunit 15
71	submission	PPTC7	PTC7 protein phosphatase homolog
71	submission	PAFAH1B1	platelet activating factor acetylhydrolase 1b regulatory subunit 1
71	submission	VTI1A	vesicle transport through interaction with t-SNAREs 1A
71	submission	MB21D2	Mab-21 domain containing 2
71	submission	PRUNE2	prune homolog 2 with BCH domain
71	submission	MTSS1	MTSS1, I-BAR domain containing
71	submission	HCN1	hyperpolarization activated cyclic nucleotide gated potassium channel 1
71	submission	CKAP2	cytoskeleton associated protein 2
71	submission	PDLIM2	PDZ and LIM domain 2
71	submission	UTP15	UTP15, small subunit processome component
70	submission	KCNH8	potassium voltage-gated channel subfamily H member 8
70	submission	CAMK4	calcium/calmodulin dependent protein kinase IV
70	submission	CD274	CD274 molecule
70	submission	GPC6	glypican 6
70	submission	HLCS	holocarboxylase synthetase
70	submission	PABPC1L2B	poly(A) binding protein cytoplasmic 1 like 2B
70	submission	UBE2N	ubiquitin conjugating enzyme E2 N
70	submission	HTR1B	5-hydroxytryptamine receptor 1B
70	submission	MYF6	myogenic factor 6
69	submission	TSPAN9	tetraspanin 9
69	submission	SMG1	SMG1, nonsense mediated mRNA decay associated PI3K related kinase
69	submission	CXXC5	CXXC finger protein 5
69	submission	IFIT3	interferon induced protein with tetratricopeptide repeats 3
69	submission	DUSP4	dual specificity phosphatase 4
69	submission	PPP4R2	protein phosphatase 4 regulatory subunit 2
69	submission	TIMM17A	translocase of inner mitochondrial membrane 17A
69	submission	UTP25	UTP25, small subunit processor component
69	submission	ATP10D	ATPase phospholipid transporting 10D (putative)
69	submission	TMPRSS3	transmembrane serine protease 3
69	submission	SEMA4F	ssemaphorin 4F
69	submission	GDNF	glial cell derived neurotrophic factor
69	submission	SNX30	sorting nexin family member 30
69	submission	TRIM25	tripartite motif containing 25
69	submission	ZSWIM5	zinc finger SWIM-type containing 5
69	submission	MTPN	myotrophin
69	submission	SLC30A8	solute carrier family 30 member 8
69	submission	FBXO32	F-box protein 32
68	submission	PHETA2	PH domain containing endocytic trafficking adaptor 2
68	submission	RAP2C	RAP2C, member of RAS oncogene family
68	submission	PROSER2	proline and serine rich 2
68	submission	ZNF426	zinc finger protein 426
68	submission	ATMIN	ATM interactor
68	submission	ZBTB47	zinc finger and BTB domain containing 47
68	submission	MAPK9	mitogen-activated protein kinase 9
68	submission	VPS37A	VPS37A, ESCRT-I subunit
68	submission	RET	ret proto-oncogene
68	submission	WDR72	WD repeat domain 72
68	submission	VAMP7	vesicle associated membrane protein 7
68	submission	RMDN1	regulator of microtubule dynamics 1
68	submission	XPO4	exportin 4
68	submission	TRMT13	tRNA methyltransferase 13 homolog
68	submission	SLC10A1	solute carrier family 10 member 1
68	submission	TRPC5	transient receptor potential cation channel subfamily C member 5
68	submission	KRTAP5-3	keratin associated protein 5-3
68	submission	SHANK1	SH3 and multiple ankyrin repeat domains 1
68	submission	PTPRJ	protein tyrosine phosphatase, receptor type J
68	submission	PLA2G15	phospholipase A2 group XV
68	submission	LMBR1	limb development membrane protein 1
68	submission	ZNF555	zinc finger protein 555
67	submission	CAVIN4	caveolae associated protein 4
67	submission	PI4KB	phosphatidylinositol 4-kinase beta
67	submission	KRTAP5-8	keratin associated protein 5-8
67	submission	DCAF10	DDB1 and CUL4 associated factor 10
67	submission	HECTD4	HECT domain E3 ubiquitin protein ligase 4
67	submission	STAT6	signal transducer and activator of transcription 6
67	submission	CD36	CD36 molecule
67	submission	AKR1C2	aldo-keto reductase family 1 member C2
67	submission	CACNA1C	calcium voltage-gated channel subunit alpha1 C
67	submission	RNF217	ring finger protein 217
67	submission	ESCO2	establishment of sister chromatid cohesion N-acetyltransferase 2
67	submission	MYSM1	Myb like, SWIRM and MPN domains 1
67	submission	GABRA4	gamma-aminobutyric acid type A receptor alpha4 subunit
67	submission	SYN3	synapsin III
67	submission	GIGYF2	GRB10 interacting GYF protein 2
67	submission	EHHADH	enoyl-CoA hydratase and 3-hydroxyacyl CoA dehydrogenase
67	submission	TTPAL	alpha tocopherol transfer protein like
66	submission	SLC35F2	solute carrier family 35 member F2
66	submission	NCAPH	non-SMC condensin I complex subunit H
66	submission	BLCAP	BLCAP, apoptosis inducing factor
66	submission	STRBP	spermatid perinuclear RNA binding protein
66	submission	ZNF200	zinc finger protein 200
66	submission	RAB1A	RAB1A, member RAS oncogene family
66	submission	NPAS3	neuronal PAS domain protein 3
66	submission	WBP1L	WW domain binding protein 1 like
66	submission	PRMT2	protein arginine methyltransferase 2
66	submission	ZC3H12B	zinc finger CCCH-type containing 12B
66	submission	PABPC5	poly(A) binding protein cytoplasmic 5
66	submission	GRAMD1B	GRAM domain containing 1B
66	submission	ZDHHC21	zinc finger DHHC-type containing 21
66	submission	PHACTR3	phosphatase and actin regulator 3
66	submission	MYOD1	myogenic differentiation 1
66	submission	TBC1D30	TBC1 domain family member 30
66	submission	PCMTD2	protein-L-isoaspartate (D-aspartate) O-methyltransferase domain containing 2
66	submission	UXS1	UDP-glucuronate decarboxylase 1
66	submission	ARGLU1	arginine and glutamate rich 1
65	submission	IKZF3	IKAROS family zinc finger 3
65	submission	RSPO1	R-spondin 1
65	submission	ZNF41	zinc finger protein 41
65	submission	IL21	interleukin 21
65	submission	LYRM1	LYR motif containing 1
65	submission	CDK15	cyclin dependent kinase 15
65	submission	HMGN3	high mobility group nucleosomal binding domain 3
65	submission	TOMM20	translocase of outer mitochondrial membrane 20
65	submission	MXD3	MAX dimerization protein 3
65	submission	DSG1	desmoglein 1
65	submission	RETNLB	resistin like beta
65	submission	RASGRP3	RAS guanyl releasing protein 3
65	submission	HELZ	helicase with zinc finger
65	submission	GABRG2	gamma-aminobutyric acid type A receptor gamma2 subunit
65	submission	RPS6KA3	ribosomal protein S6 kinase A3
65	submission	RAP1GDS1	Rap1 GTPase-GDP dissociation stimulator 1
65	submission	TMEM68	transmembrane protein 68
65	submission	ROBO2	roundabout guidance receptor 2
65	submission	PEG10	paternally expressed 10
64	submission	FSD2	fibronectin type III and SPRY domain containing 2
64	submission	DPY19L4	dpy-19 like 4
64	submission	TEX19	testis expressed 19
64	submission	DENND5B	DENN domain containing 5B
64	submission	EPHB2	EPH receptor B2
64	submission	PLEK	pleckstrin
64	submission	RSRP1	arginine and serine rich protein 1
64	submission	KCNS1	potassium voltage-gated channel modifier subfamily S member 1
64	submission	ANKRD29	ankyrin repeat domain 29
64	submission	FDX1	ferredoxin 1
64	submission	SP8	Sp8 transcription factor
64	submission	DCLK1	doublecortin like kinase 1
64	submission	ANK3	ankyrin 3
64	submission	NAXD	NAD(P)HX dehydratase
64	submission	SMAD1	SMAD family member 1
64	submission	SYNC	syncoilin, intermediate filament protein
64	submission	CYP4F11	cytochrome P450 family 4 subfamily F member 11
64	submission	WDFY1	WD repeat and FYVE domain containing 1
64	submission	LBH	limb bud and heart development
64	submission	RTN4RL1	reticulon 4 receptor like 1
64	submission	ATP6V1B2	ATPase H+ transporting V1 subunit B2
64	submission	STX12	syntaxin 12
64	submission	DDIAS	DNA damage induced apoptosis suppressor
63	submission	ZNF280D	zinc finger protein 280D
63	submission	DBH	dopamine beta-hydroxylase
63	submission	ZNF862	zinc finger protein 862
63	submission	NUDT7	nudix hydrolase 7
63	submission	CCDC71L	coiled-coil domain containing 71 like
63	submission	SYPL2	synaptophysin like 2
63	submission	FAM72C	family with sequence similarity 72 member C
63	submission	CYB5B	cytochrome b5 type B
63	submission	ELP4	elongator acetyltransferase complex subunit 4
63	submission	JCAD	junctional cadherin 5 associated
63	submission	MPRIP	myosin phosphatase Rho interacting protein
63	submission	FAM98C	family with sequence similarity 98 member C
63	submission	ZNF740	zinc finger protein 740
63	submission	C12orf29	chromosome 12 open reading frame 29
63	submission	BRF2	BRF2, RNA polymerase III transcription initiation factor subunit
63	submission	CAD	carbamoyl-phosphate synthetase 2, aspartate transcarbamylase, and dihydroorotase
63	submission	FAM72D	family with sequence similarity 72 member D
63	submission	FAM72B	family with sequence similarity 72 member B
63	submission	VAMP3	vesicle associated membrane protein 3
63	submission	FAM72A	family with sequence similarity 72 member A
63	submission	PCDHB7	protocadherin beta 7
63	submission	FBXL20	F-box and leucine rich repeat protein 20
63	submission	ASAH2B	N-acylsphingosine amidohydrolase 2B
63	submission	SYNJ2BP	synaptojanin 2 binding protein
62	submission	ABCC4	ATP binding cassette subfamily C member 4
62	submission	RIC1	RIC1 homolog, RAB6A GEF complex partner 1
62	submission	NFYA	nuclear transcription factor Y subunit alpha
62	submission	CD44	CD44 molecule (Indian blood group)
62	submission	FAM214A	family with sequence similarity 214 member A
62	submission	NCF2	neutrophil cytosolic factor 2
62	submission	UBE2V2	ubiquitin conjugating enzyme E2 V2
62	submission	SH3GL3	SH3 domain containing GRB2 like 3, endophilin A3
62	submission	VHL	von Hippel-Lindau tumor suppressor
62	submission	BRD3	bromodomain containing 3
62	submission	POGK	pogo transposable element derived with KRAB domain
62	submission	FMNL3	formin like 3
62	submission	ZC3H12C	zinc finger CCCH-type containing 12C
62	submission	OSTC	oligosaccharyltransferase complex non-catalytic subunit
62	submission	ZEB2	zinc finger E-box binding homeobox 2
62	submission	LAMC2	laminin subunit gamma 2
62	submission	TCTA	T cell leukemia translocation altered
62	submission	PECR	peroxisomal trans-2-enoyl-CoA reductase
62	submission	SCN3B	sodium voltage-gated channel beta subunit 3
62	submission	ASXL3	ASXL transcriptional regulator 3
62	submission	TMEM139	transmembrane protein 139
62	submission	BPI	bactericidal permeability increasing protein
62	submission	PSMF1	proteasome inhibitor subunit 1
62	submission	TOX3	TOX high mobility group box family member 3
62	submission	SLC38A2	solute carrier family 38 member 2
62	submission	ERCC8	ERCC excision repair 8, CSA ubiquitin ligase complex subunit
62	submission	PDE1C	phosphodiesterase 1C
62	submission	TTC3	tetratricopeptide repeat domain 3
62	submission	PRLR	prolactin receptor
62	submission	MCM9	minichromosome maintenance 9 homologous recombination repair factor
62	submission	TRIM5	tripartite motif containing 5
61	submission	MEGF9	multiple EGF like domains 9
61	submission	FLOT1	flotillin 1
61	submission	RIPPLY3	ripply transcriptional repressor 3
61	submission	GNAQ	G protein subunit alpha q
61	submission	ARHGAP18	Rho GTPase activating protein 18
61	submission	UBXN10	UBX domain protein 10
61	submission	TLK1	tousled like kinase 1
61	submission	FJX1	four-jointed box kinase 1
61	submission	ZNF609	zinc finger protein 609
61	submission	PALM2	paralemmin 2
61	submission	GLI2	GLI family zinc finger 2
61	submission	MTMR4	myotubularin related protein 4
61	submission	TSPAN2	tetraspanin 2
61	submission	EMCN	endomucin
61	submission	ZNF207	zinc finger protein 207
61	submission	VPS26B	VPS26, retromer complex component B
61	submission	HBD	hemoglobin subunit delta
61	submission	SOX1	SRY-box 1
61	submission	ARID2	AT-rich interaction domain 2
61	submission	KSR2	kinase suppressor of ras 2
61	submission	CDH5	cadherin 5
61	submission	LIX1L	limb and CNS expressed 1 like
61	submission	TENM4	teneurin transmembrane protein 4
61	submission	AGMAT	agmatinase
61	submission	FAM218A	family with sequence similarity 218 member A
61	submission	SOCS4	suppressor of cytokine signaling 4
61	submission	RAB11FIP1	RAB11 family interacting protein 1
60	submission	NETO1	neuropilin and tolloid like 1
60	submission	ADAMTSL3	ADAMTS like 3
60	submission	BSCL2	BSCL2, seipin lipid droplet biogenesis associated
60	submission	XRRA1	X-ray radiation resistance associated 1
60	submission	PAN3	poly(A) specific ribonuclease subunit PAN3
60	submission	ZFC3H1	zinc finger C3H1-type containing
60	submission	ODF2L	outer dense fiber of sperm tails 2 like
60	submission	BHLHE40	basic helix-loop-helix family member e40
60	submission	NPLOC4	NPL4 homolog, ubiquitin recognition factor
60	submission	ZNF805	zinc finger protein 805
60	submission	BCKDHB	branched chain keto acid dehydrogenase E1 subunit beta
60	submission	ANKRD34B	ankyrin repeat domain 34B
60	submission	NECAP1	NECAP endocytosis associated 1
60	submission	CXADR	CXADR, Ig-like cell adhesion molecule
60	submission	RNF169	ring finger protein 169
60	submission	TOM1L1	target of myb1 like 1 membrane trafficking protein
60	submission	ZMAT4	zinc finger matrin-type 4
60	submission	C21orf58	chromosome 21 open reading frame 58
60	submission	RBM46	RNA binding motif protein 46
60	submission	EFNA2	ephrin A2
60	submission	PDS5A	PDS5 cohesin associated factor A
60	submission	ARIH1	ariadne RBR E3 ubiquitin protein ligase 1
60	submission	TOMM7	translocase of outer mitochondrial membrane 7
59	submission	PCDHB15	protocadherin beta 15
59	submission	RCAN2	regulator of calcineurin 2
59	submission	TIA1	TIA1 cytotoxic granule associated RNA binding protein
59	submission	CRYBG3	crystallin beta-gamma domain containing 3
59	submission	RASAL1	RAS protein activator like 1
59	submission	TCEAL6	transcription elongation factor A like 6
59	submission	NRAP	nebulin related anchoring protein
59	submission	NR2C1	nuclear receptor subfamily 2 group C member 1
59	submission	OPHN1	oligophrenin 1
59	submission	NIP7	NIP7, nucleolar pre-rRNA processing protein
59	submission	PTGER3	prostaglandin E receptor 3
59	submission	INHBE	inhibin subunit beta E
59	submission	PURB	purine rich element binding protein B
59	submission	MBD2	methyl-CpG binding domain protein 2
59	submission	FXN	frataxin
59	submission	USP14	ubiquitin specific peptidase 14
59	submission	ZNF43	zinc finger protein 43
59	submission	KLHL24	kelch like family member 24
59	submission	SCRG1	stimulator of chondrogenesis 1
58	submission	UPF3B	UPF3B, regulator of nonsense mediated mRNA decay
58	submission	NAB1	NGFI-A binding protein 1
58	submission	RHOU	ras homolog family member U
58	submission	SEC31A	SEC31 homolog A, COPII coat complex component
58	submission	TMEM108	transmembrane protein 108
58	submission	PDK3	pyruvate dehydrogenase kinase 3
58	submission	WDR89	WD repeat domain 89
58	submission	NOX4	NADPH oxidase 4
58	submission	TRDMT1	tRNA aspartic acid methyltransferase 1
58	submission	SLITRK4	SLIT and NTRK like family member 4
58	submission	DEGS1	delta 4-desaturase, sphingolipid 1
58	submission	ZBTB20	zinc finger and BTB domain containing 20
58	submission	RCAN1	regulator of calcineurin 1
58	submission	GIT2	GIT ArfGAP 2
58	submission	NPEPPS	aminopeptidase puromycin sensitive
58	submission	PHC2	polyhomeotic homolog 2
57	submission	LRRC4	leucine rich repeat containing 4
57	submission	UBE2W	ubiquitin conjugating enzyme E2 W
57	submission	SMC1A	structural maintenance of chromosomes 1A
57	submission	PLOD1	procollagen-lysine,2-oxoglutarate 5-dioxygenase 1
57	submission	CTXN2	cortexin 2
57	submission	GLIS3	GLIS family zinc finger 3
57	submission	PCYT1B	phosphate cytidylyltransferase 1, choline, beta
57	submission	ZBTB4	zinc finger and BTB domain containing 4
57	submission	SCRN1	secernin 1
57	submission	ZFYVE16	zinc finger FYVE-type containing 16
57	submission	C2CD6	C2 calcium dependent domain containing 6
57	submission	TRABD2B	TraB domain containing 2B
57	submission	MAFF	MAF bZIP transcription factor F
57	submission	MCM10	minichromosome maintenance 10 replication initiation factor
57	submission	TPH2	tryptophan hydroxylase 2
57	submission	TRIM66	tripartite motif containing 66
57	submission	ATP8A1	ATPase phospholipid transporting 8A1
57	submission	ENAH	ENAH, actin regulator
57	submission	CBFA2T2	CBFA2/RUNX1 translocation partner 2
57	submission	C17orf51	chromosome 17 open reading frame 51
57	submission	EIF2A	eukaryotic translation initiation factor 2A
57	submission	NXT2	nuclear transport factor 2 like export factor 2
57	submission	COLCA1	colorectal cancer associated 1
57	submission	EGLN3	egl-9 family hypoxia inducible factor 3
57	submission	PRKAR2A	protein kinase cAMP-dependent type II regulatory subunit alpha
56	submission	TM9SF3	transmembrane 9 superfamily member 3
56	submission	GJA1	gap junction protein alpha 1
56	submission	HNRNPUL2	heterogeneous nuclear ribonucleoprotein U like 2
56	submission	PPP2R1B	protein phosphatase 2 scaffold subunit Abeta
56	submission	SLC2A13	solute carrier family 2 member 13
56	submission	SNAI2	snail family transcriptional repressor 2
56	submission	PSD3	pleckstrin and Sec7 domain containing 3
56	submission	AMZ1	archaelysin family metallopeptidase 1
56	submission	STK25	serine/threonine kinase 25
56	submission	SERAC1	serine active site containing 1
56	submission	CREB1	cAMP responsive element binding protein 1
56	submission	POU3F2	POU class 3 homeobox 2
56	submission	RMDN3	regulator of microtubule dynamics 3
56	submission	CDH19	cadherin 19
56	submission	CBX5	chromobox 5
56	submission	SIRPG	signal regulatory protein gamma
56	submission	IDS	iduronate 2-sulfatase
56	submission	TMEM218	transmembrane protein 218
56	submission	VEGFA	vascular endothelial growth factor A
56	submission	CHORDC1	cysteine and histidine rich domain containing 1
56	submission	BCAT1	branched chain amino acid transaminase 1
56	submission	TAP2	transporter 2, ATP binding cassette subfamily B member
56	submission	NDUFB4	NADH:ubiquinone oxidoreductase subunit B4
56	submission	PSPC1	paraspeckle component 1
56	submission	PTAR1	protein prenyltransferase alpha subunit repeat containing 1
56	submission	ATG14	autophagy related 14
56	submission	NIN	ninein
56	submission	TNPO1	transportin 1
56	submission	NEDD4L	neural precursor cell expressed, developmentally down-regulated 4-like, E3 ubiquitin protein ligase
55	submission	APOPT1	apoptogenic 1, mitochondrial
55	submission	GHR	growth hormone receptor
55	submission	KIF1B	kinesin family member 1B
55	submission	TULP4	tubby like protein 4
55	submission	IL1RN	interleukin 1 receptor antagonist
55	submission	UBE2QL1	ubiquitin conjugating enzyme E2 Q family like 1
55	submission	TBC1D5	TBC1 domain family member 5
55	submission	USP12	ubiquitin specific peptidase 12
55	submission	ECHDC1	ethylmalonyl-CoA decarboxylase 1
55	submission	DOCK2	dedicator of cytokinesis 2
55	submission	GDF6	growth differentiation factor 6
55	submission	EXT2	exostosin glycosyltransferase 2
55	submission	TEX261	testis expressed 261
55	submission	TYSND1	trypsin domain containing 1
55	submission	PLEKHH2	pleckstrin homology, MyTH4 and FERM domain containing H2
55	submission	CHEK1	checkpoint kinase 1
55	submission	CCNK	cyclin K
55	submission	CXCL6	C-X-C motif chemokine ligand 6
55	submission	SF3B5	splicing factor 3b subunit 5
55	submission	RBM20	RNA binding motif protein 20
54	submission	CALN1	calneuron 1
54	submission	PIGA	phosphatidylinositol glycan anchor biosynthesis class A
54	submission	PLXNA3	plexin A3
54	submission	ACAD8	acyl-CoA dehydrogenase family member 8
54	submission	MTRR	5-methyltetrahydrofolate-homocysteine methyltransferase reductase
54	submission	SYT2	synaptotagmin 2
54	submission	GGA2	golgi associated, gamma adaptin ear containing, ARF binding protein 2
54	submission	AKAP11	A-kinase anchoring protein 11
54	submission	DGKH	diacylglycerol kinase eta
54	submission	GDAP2	ganglioside induced differentiation associated protein 2
54	submission	YIPF6	Yip1 domain family member 6
54	submission	ZNF518B	zinc finger protein 518B
54	submission	SDE2	SDE2 telomere maintenance homolog
54	submission	SMG7	SMG7, nonsense mediated mRNA decay factor
54	submission	AKAP12	A-kinase anchoring protein 12
54	submission	RALGAPA2	Ral GTPase activating protein catalytic alpha subunit 2
54	submission	SLC7A14	solute carrier family 7 member 14
54	submission	FOXD4	forkhead box D4
54	submission	SNX6	sorting nexin 6
54	submission	RELCH	RAB11 binding and LisH domain, coiled-coil and HEAT repeat containing
54	submission	TMEM47	transmembrane protein 47
54	submission	CNNM4	cyclin and CBS domain divalent metal cation transport mediator 4
54	submission	TTC1	tetratricopeptide repeat domain 1
54	submission	PAG1	phosphoprotein membrane anchor with glycosphingolipid microdomains 1
54	submission	KALRN	kalirin RhoGEF kinase
54	submission	FLT1	fms related tyrosine kinase 1
54	submission	INO80	INO80 complex subunit
54	submission	XYLT1	xylosyltransferase 1
54	submission	PPARD	peroxisome proliferator activated receptor delta
54	submission	GPRC5A	G protein-coupled receptor class C group 5 member A
54	submission	ILDR1	immunoglobulin like domain containing receptor 1
54	submission	MAP1LC3B	microtubule associated protein 1 light chain 3 beta
54	submission	HACD4	3-hydroxyacyl-CoA dehydratase 4
54	submission	SLC25A35	solute carrier family 25 member 35
54	submission	TACSTD2	tumor associated calcium signal transducer 2
54	submission	ABL2	ABL proto-oncogene 2, non-receptor tyrosine kinase
54	submission	ZNF860	zinc finger protein 860
54	submission	KCNQ5	potassium voltage-gated channel subfamily Q member 5
54	submission	SUMO1	small ubiquitin-like modifier 1
54	submission	AHNAK	AHNAK nucleoprotein
54	submission	C9orf64	chromosome 9 open reading frame 64
54	submission	STX2	syntaxin 2
53	submission	ZNF497	zinc finger protein 497
53	submission	REV1	REV1, DNA directed polymerase
53	submission	LIN7C	lin-7 homolog C, crumbs cell polarity complex component
53	submission	TNRC6B	trinucleotide repeat containing 6B
53	submission	INA	internexin neuronal intermediate filament protein alpha
53	submission	MINDY2	MINDY lysine 48 deubiquitinase 2
53	submission	KCNC2	potassium voltage-gated channel subfamily C member 2
53	submission	KMT5B	lysine methyltransferase 5B
53	submission	TACR1	tachykinin receptor 1
53	submission	NR3C2	nuclear receptor subfamily 3 group C member 2
53	submission	AFG3L2	AFG3 like matrix AAA peptidase subunit 2
53	submission	TENM1	teneurin transmembrane protein 1
53	submission	UNC119B	unc-119 lipid binding chaperone B
53	submission	ATF7IP	activating transcription factor 7 interacting protein
53	submission	SLC35F3	solute carrier family 35 member F3
53	submission	PAN2	poly(A) specific ribonuclease subunit PAN2
53	submission	BCL11A	BCL11A, BAF complex component
53	submission	SPRED1	sprouty related EVH1 domain containing 1
53	submission	HCLS1	hematopoietic cell-specific Lyn substrate 1
53	submission	NFYB	nuclear transcription factor Y subunit beta
53	submission	FLVCR1	feline leukemia virus subgroup C cellular receptor 1
53	submission	DCTPP1	dCTP pyrophosphatase 1
53	submission	ITGA5	integrin subunit alpha 5
53	submission	DLC1	DLC1 Rho GTPase activating protein
53	submission	PSAPL1	prosaposin like 1 (gene/pseudogene)
53	submission	SMIM7	small integral membrane protein 7
52	submission	PLEKHM1	pleckstrin homology and RUN domain containing M1
52	submission	FKBP5	FKBP prolyl isomerase 5
52	submission	EML4	EMAP like 4
52	submission	FDCSP	follicular dendritic cell secreted protein
52	submission	LANCL2	LanC like 2
52	submission	NSUN4	NOP2/Sun RNA methyltransferase family member 4
52	submission	EEA1	early endosome antigen 1
52	submission	MAPK11	mitogen-activated protein kinase 11
52	submission	RTN4IP1	reticulon 4 interacting protein 1
52	submission	ZFP57	ZFP57 zinc finger protein
52	submission	TRAPPC6B	trafficking protein particle complex 6B
52	submission	PDX1	pancreatic and duodenal homeobox 1
52	submission	TNFSF8	TNF superfamily member 8
52	submission	ARHGEF15	Rho guanine nucleotide exchange factor 15
52	submission	TRIM9	tripartite motif containing 9
52	submission	SYNRG	synergin gamma
52	submission	CYP4F3	cytochrome P450 family 4 subfamily F member 3
52	submission	CTNNA3	catenin alpha 3
52	submission	C2orf91	chromosome 2 open reading frame 91
52	submission	OSGEPL1	O-sialoglycoprotein endopeptidase like 1
52	submission	A1CF	APOBEC1 complementation factor
52	submission	SHPK	sedoheptulokinase
52	submission	CYP19A1	cytochrome P450 family 19 subfamily A member 1
52	submission	ABAT	4-aminobutyrate aminotransferase
52	submission	PLXNC1	plexin C1
52	submission	VMP1	vacuole membrane protein 1
52	submission	MED1	mediator complex subunit 1
52	submission	PPM1L	protein phosphatase, Mg2+/Mn2+ dependent 1L
52	submission	GPR173	G protein-coupled receptor 173
52	submission	CYB5R1	cytochrome b5 reductase 1
52	submission	JAZF1	JAZF zinc finger 1
52	submission	CASP10	caspase 10
52	submission	ADH1B	alcohol dehydrogenase 1B (class I), beta polypeptide
52	submission	GMFG	glia maturation factor gamma
52	submission	CACNB4	calcium voltage-gated channel auxiliary subunit beta 4
52	submission	CADPS	calcium dependent secretion activator
51	submission	ZNF48	zinc finger protein 48
51	submission	CERK	ceramide kinase
51	submission	NKAIN2	sodium/potassium transporting ATPase interacting 2
51	submission	TOR1AIP2	torsin 1A interacting protein 2
51	submission	KHDRBS1	KH RNA binding domain containing, signal transduction associated 1
51	submission	TUB	tubby bipartite transcription factor
51	submission	KCNMA1	potassium calcium-activated channel subfamily M alpha 1
51	submission	PELI2	pellino E3 ubiquitin protein ligase family member 2
51	submission	RRAD	RRAD, Ras related glycolysis inhibitor and calcium channel regulator
51	submission	STIMATE	STIM activating enhancer
51	submission	GOLT1B	golgi transport 1B
51	submission	PRICKLE2	prickle planar cell polarity protein 2
51	submission	KRT34	keratin 34
51	submission	ARL17A	ADP ribosylation factor like GTPase 17A
51	submission	DCX	doublecortin
51	submission	ANKRD30A	ankyrin repeat domain 30A
51	submission	NECTIN2	nectin cell adhesion molecule 2
51	submission	TMEM155	transmembrane protein 155
51	submission	CDKN1C	cyclin dependent kinase inhibitor 1C
51	submission	DNAL1	dynein axonemal light chain 1
51	submission	PTPRB	protein tyrosine phosphatase, receptor type B
51	submission	PIK3CA	phosphatidylinositol-4,5-bisphosphate 3-kinase catalytic subunit alpha
51	submission	CCDC68	coiled-coil domain containing 68
51	submission	ACTN2	actinin alpha 2
51	submission	SEC14L5	SEC14 like lipid binding 5
51	submission	FLRT1	fibronectin leucine rich transmembrane protein 1
51	submission	FAM240A	family with sequence similarity 240 member A
51	submission	IMPDH1	inosine monophosphate dehydrogenase 1
51	submission	FKBP1A	FKBP prolyl isomerase 1A
51	submission	ENOX2	ecto-NOX disulfide-thiol exchanger 2
51	submission	ATXN3	ataxin 3
51	submission	ADCY3	adenylate cyclase 3
51	submission	RC3H1	ring finger and CCCH-type domains 1
51	submission	EXOSC10	exosome component 10
51	submission	EPS15	epidermal growth factor receptor pathway substrate 15
51	submission	CTTN	cortactin
51	submission	FCGR3A	Fc fragment of IgG receptor IIIa
50	submission	SIRPB1	signal regulatory protein beta 1
50	submission	KIAA1958	KIAA1958
50	submission	KATNAL1	katanin catalytic subunit A1 like 1
50	submission	INTS14	integrator complex subunit 14
50	submission	ERBB4	erb-b2 receptor tyrosine kinase 4
50	submission	STXBP4	syntaxin binding protein 4
50	submission	ABHD15	abhydrolase domain containing 15
50	submission	ALDH5A1	aldehyde dehydrogenase 5 family member A1
50	submission	VPS13B	vacuolar protein sorting 13 homolog B
50	submission	STRA6	stimulated by retinoic acid 6
50	submission	ERO1B	endoplasmic reticulum oxidoreductase 1 beta
50	submission	RCOR1	REST corepressor 1
50	submission	JUND	JunD proto-oncogene, AP-1 transcription factor subunit
50	submission	TGFBRAP1	transforming growth factor beta receptor associated protein 1
50	submission	TNFSF10	TNF superfamily member 10
50	submission	CARMIL1	capping protein regulator and myosin 1 linker 1
50	submission	KIT	KIT proto-oncogene receptor tyrosine kinase

## Sheet: miR-1226
Target Score	miRNA Name	Gene Symbol	Gene Description
100	submission	MAGI3	membrane associated guanylate kinase, WW and PDZ domain containing 3
99	submission	BBX	BBX, HMG-box containing
98	submission	UNC80	unc-80 homolog, NALCN channel complex subunit
98	submission	SYNE1	spectrin repeat containing nuclear envelope protein 1
96	submission	PHF6	PHD finger protein 6
96	submission	SMAD5	SMAD family member 5
96	submission	TMEFF1	transmembrane protein with EGF like and two follistatin like domains 1
96	submission	BAZ1A	bromodomain adjacent to zinc finger domain 1A
96	submission	PRKCH	protein kinase C eta
96	submission	DENND2A	DENN domain containing 2A
95	submission	CXXC4	CXXC finger protein 4
94	submission	FUNDC1	FUN14 domain containing 1
94	submission	ANKRD50	ankyrin repeat domain 50
94	submission	OSBPL10	oxysterol binding protein like 10
94	submission	KIAA1324L	KIAA1324 like
94	submission	PI15	peptidase inhibitor 15
94	submission	RELCH	RAB11 binding and LisH domain, coiled-coil and HEAT repeat containing
93	submission	TNFSF12	TNF superfamily member 12
93	submission	CITED2	Cbp/p300 interacting transactivator with Glu/Asp rich carboxy-terminal domain 2
93	submission	DIPK2A	divergent protein kinase domain 2A
93	submission	PAQR3	progestin and adipoQ receptor family member 3
93	submission	GXYLT1	glucoside xylosyltransferase 1
93	submission	PLEKHA3	pleckstrin homology domain containing A3
93	submission	KIF20A	kinesin family member 20A
92	submission	CXCL8	C-X-C motif chemokine ligand 8
92	submission	VEGFA	vascular endothelial growth factor A
92	submission	LIN7A	lin-7 homolog A, crumbs cell polarity complex component
92	submission	BRD7	bromodomain containing 7
92	submission	SAMD3	sterile alpha motif domain containing 3
92	submission	FOXC1	forkhead box C1
92	submission	ASCC3	activating signal cointegrator 1 complex subunit 3
92	submission	HECA	hdc homolog, cell cycle regulator
92	submission	SV2C	synaptic vesicle glycoprotein 2C
91	submission	BHMT2	betaine--homocysteine S-methyltransferase 2
91	submission	TBX15	T-box 15
91	submission	PCDH10	protocadherin 10
91	submission	CYSLTR1	cysteinyl leukotriene receptor 1
91	submission	RBM46	RNA binding motif protein 46
91	submission	ABRACL	ABRA C-terminal like
91	submission	MELK	maternal embryonic leucine zipper kinase
91	submission	TBCEL	tubulin folding cofactor E like
91	submission	CNTN4	contactin 4
91	submission	DDX3X	DEAD-box helicase 3 X-linked
90	submission	MNDA	myeloid cell nuclear differentiation antigen
90	submission	OMA1	OMA1 zinc metallopeptidase
90	submission	DOK6	docking protein 6
90	submission	TDG	thymine DNA glycosylase
90	submission	ASTN2	astrotactin 2
90	submission	KBTBD8	kelch repeat and BTB domain containing 8
89	submission	STOX2	storkhead box 2
89	submission	MYCN	MYCN proto-oncogene, bHLH transcription factor
89	submission	MYH10	myosin heavy chain 10
89	submission	RFX3	regulatory factor X3
89	submission	NEDD9	neural precursor cell expressed, developmentally down-regulated 9
89	submission	FLII	FLII, actin remodeling protein
88	submission	NEUROD6	neuronal differentiation 6
88	submission	STEAP2	STEAP2 metalloreductase
88	submission	SYT14	synaptotagmin 14
88	submission	SLC24A1	solute carrier family 24 member 1
88	submission	GMFB	glia maturation factor beta
88	submission	TRMT13	tRNA methyltransferase 13 homolog
88	submission	TMEM33	transmembrane protein 33
88	submission	CCNT2	cyclin T2
88	submission	KLHDC1	kelch domain containing 1
88	submission	CAMK2D	calcium/calmodulin dependent protein kinase II delta
88	submission	ZNF280D	zinc finger protein 280D
88	submission	WDR43	WD repeat domain 43
88	submission	FGFR2	fibroblast growth factor receptor 2
88	submission	MBL2	mannose binding lectin 2
88	submission	2023-09-02	septin 2
88	submission	ABI1	abl interactor 1
87	submission	PHF20L1	PHD finger protein 20 like 1
87	submission	RTL6	retrotransposon Gag like 6
87	submission	ANKRD12	ankyrin repeat domain 12
87	submission	GRAMD1C	GRAM domain containing 1C
87	submission	ZNF189	zinc finger protein 189
87	submission	PQLC2L	PQ loop repeat containing 2 like
87	submission	IER3IP1	immediate early response 3 interacting protein 1
87	submission	PAPPA	pappalysin 1
87	submission	PLCL1	phospholipase C like 1 (inactive)
87	submission	RHOT1	ras homolog family member T1
87	submission	ATRX	ATRX, chromatin remodeler
87	submission	KLRG1	killer cell lectin like receptor G1
87	submission	PLSCR1	phospholipid scramblase 1
87	submission	PLEKHJ1	pleckstrin homology domain containing J1
86	submission	XAGE1B	X antigen family member 1B
86	submission	XAGE1A	X antigen family member 1A
86	submission	KIAA1841	KIAA1841
86	submission	2023-09-07	septin 7
86	submission	SERP1	stress associated endoplasmic reticulum protein 1
86	submission	LAMP2	lysosomal associated membrane protein 2
86	submission	BICC1	BicC family RNA binding protein 1
86	submission	ZRANB1	zinc finger RANBP2-type containing 1
86	submission	LHX8	LIM homeobox 8
86	submission	TMEM169	transmembrane protein 169
86	submission	ALKAL1	ALK and LTK ligand 1
86	submission	ADAMTS3	ADAM metallopeptidase with thrombospondin type 1 motif 3
86	submission	ERO1B	endoplasmic reticulum oxidoreductase 1 beta
86	submission	PCDHB16	protocadherin beta 16
85	submission	PEX3	peroxisomal biogenesis factor 3
85	submission	KCTD5	potassium channel tetramerization domain containing 5
85	submission	GUCY1A1	guanylate cyclase 1 soluble subunit alpha 1
85	submission	TMEM170A	transmembrane protein 170A
85	submission	RICTOR	RPTOR independent companion of MTOR complex 2
85	submission	RC3H2	ring finger and CCCH-type domains 2
85	submission	SLC2A1	solute carrier family 2 member 1
85	submission	CUX2	cut like homeobox 2
85	submission	PDE12	phosphodiesterase 12
85	submission	BEND2	BEN domain containing 2
85	submission	CACNB4	calcium voltage-gated channel auxiliary subunit beta 4
85	submission	APLN	apelin
85	submission	BDNF	brain derived neurotrophic factor
85	submission	S100A2	S100 calcium binding protein A2
85	submission	SMS	spermine synthase
85	submission	CREB1	cAMP responsive element binding protein 1
85	submission	PRTG	protogenin
84	submission	SPTY2D1	SPT2 chromatin protein domain containing 1
84	submission	PCDH15	protocadherin related 15
84	submission	CFHR3	complement factor H related 3
84	submission	VPS25	vacuolar protein sorting 25 homolog
84	submission	DGKH	diacylglycerol kinase eta
84	submission	FSBP	fibrinogen silencer binding protein
84	submission	TLK1	tousled like kinase 1
84	submission	ARL6IP6	ADP ribosylation factor like GTPase 6 interacting protein 6
84	submission	UBE2E1	ubiquitin conjugating enzyme E2 E1
84	submission	EDN1	endothelin 1
84	submission	FAM221A	family with sequence similarity 221 member A
83	submission	PPP3CB	protein phosphatase 3 catalytic subunit beta
83	submission	NANP	N-acetylneuraminic acid phosphatase
83	submission	ACVR1C	activin A receptor type 1C
83	submission	SCPEP1	serine carboxypeptidase 1
83	submission	LRP6	LDL receptor related protein 6
83	submission	EIF2AK2	eukaryotic translation initiation factor 2 alpha kinase 2
83	submission	GNB5	G protein subunit beta 5
83	submission	TMEM39A	transmembrane protein 39A
83	submission	FRMD6	FERM domain containing 6
83	submission	SHCBP1	SHC binding and spindle associated 1
82	submission	RFXAP	regulatory factor X associated protein
82	submission	PDXDC1	pyridoxal dependent decarboxylase domain containing 1
82	submission	GAN	gigaxonin
82	submission	RAD54B	RAD54 homolog B
82	submission	CDKN2AIP	CDKN2A interacting protein
82	submission	TRABD2B	TraB domain containing 2B
82	submission	ARL13B	ADP ribosylation factor like GTPase 13B
82	submission	RTL3	retrotransposon Gag like 3
82	submission	NXPH1	neurexophilin 1
82	submission	HOMER1	homer scaffold protein 1
82	submission	TTC39C	tetratricopeptide repeat domain 39C
82	submission	ARHGAP12	Rho GTPase activating protein 12
81	submission	PIP4P2	phosphatidylinositol-4,5-bisphosphate 4-phosphatase 2
81	submission	TRPS1	transcriptional repressor GATA binding 1
81	submission	EFHB	EF-hand domain family member B
81	submission	CYP26B1	cytochrome P450 family 26 subfamily B member 1
81	submission	KAT2B	lysine acetyltransferase 2B
81	submission	HMG20A	high mobility group 20A
81	submission	RBM11	RNA binding motif protein 11
81	submission	CACNA2D1	calcium voltage-gated channel auxiliary subunit alpha2delta 1
81	submission	SMARCAD1	SWI/SNF-related, matrix-associated actin-dependent regulator of chromatin, subfamily a, containing DEAD/H box 1
81	submission	MPHOSPH9	M-phase phosphoprotein 9
81	submission	CPNE8	copine 8
80	submission	RASGRP3	RAS guanyl releasing protein 3
80	submission	DDX3Y	DEAD-box helicase 3 Y-linked
80	submission	FGF12	fibroblast growth factor 12
80	submission	ANAPC7	anaphase promoting complex subunit 7
80	submission	LTN1	listerin E3 ubiquitin protein ligase 1
80	submission	MYZAP	myocardial zonula adherens protein
80	submission	GMNC	geminin coiled-coil domain containing
80	submission	SERPINB9	serpin family B member 9
80	submission	RFT1	RFT1 homolog
80	submission	C11orf87	chromosome 11 open reading frame 87
80	submission	CTNND2	catenin delta 2
80	submission	PCMTD2	protein-L-isoaspartate (D-aspartate) O-methyltransferase domain containing 2
80	submission	TMTC1	transmembrane and tetratricopeptide repeat containing 1
80	submission	KPNA1	karyopherin subunit alpha 1
80	submission	MSANTD3-TMEFF1	MSANTD3-TMEFF1 readthrough
80	submission	TFPI2	tissue factor pathway inhibitor 2
79	submission	CREB3L1	cAMP responsive element binding protein 3 like 1
79	submission	TBL1XR1	transducin beta like 1 X-linked receptor 1
79	submission	FBXW11	F-box and WD repeat domain containing 11
79	submission	RD3L	retinal degeneration 3 like
79	submission	GATA6	GATA binding protein 6
79	submission	CDC14A	cell division cycle 14A
79	submission	F2RL2	coagulation factor II thrombin receptor like 2
79	submission	ATF7IP2	activating transcription factor 7 interacting protein 2
79	submission	COL2A1	collagen type II alpha 1 chain
79	submission	RC3H1	ring finger and CCCH-type domains 1
79	submission	USP13	ubiquitin specific peptidase 13
79	submission	DNAJA3	DnaJ heat shock protein family (Hsp40) member A3
78	submission	DR1	down-regulator of transcription 1
78	submission	ID4	inhibitor of DNA binding 4, HLH protein
78	submission	ZBTB33	zinc finger and BTB domain containing 33
78	submission	AFG1L	AFG1 like ATPase
78	submission	COLGALT2	collagen beta(1-O)galactosyltransferase 2
77	submission	PTPRB	protein tyrosine phosphatase, receptor type B
77	submission	FAM177A1	family with sequence similarity 177 member A1
77	submission	FSHB	follicle stimulating hormone subunit beta
77	submission	NOA1	nitric oxide associated 1
77	submission	ZSCAN16	zinc finger and SCAN domain containing 16
77	submission	NFAT5	nuclear factor of activated T cells 5
77	submission	NEUROD4	neuronal differentiation 4
77	submission	MFSD14B	major facilitator superfamily domain containing 14B
77	submission	HMBOX1	homeobox containing 1
77	submission	ACADM	acyl-CoA dehydrogenase medium chain
76	submission	CDK6	cyclin dependent kinase 6
76	submission	ZNF490	zinc finger protein 490
76	submission	SAMD4A	sterile alpha motif domain containing 4A
76	submission	ZMYM2	zinc finger MYM-type containing 2
76	submission	ZNF644	zinc finger protein 644
76	submission	CPSF6	cleavage and polyadenylation specific factor 6
76	submission	NOTCH2	notch 2
76	submission	OGT	O-linked N-acetylglucosamine (GlcNAc) transferase
76	submission	UBQLN2	ubiquilin 2
76	submission	MED21	mediator complex subunit 21
76	submission	MFSD14A	major facilitator superfamily domain containing 14A
75	submission	TMEM8A	transmembrane protein 8A
75	submission	DHX40	DEAH-box helicase 40
75	submission	HEXB	hexosaminidase subunit beta
75	submission	MRTFB	myocardin related transcription factor B
75	submission	NUP98	nucleoporin 98
75	submission	SKIDA1	SKI/DACH domain containing 1
75	submission	DMC1	DNA meiotic recombinase 1
75	submission	NR5A2	nuclear receptor subfamily 5 group A member 2
75	submission	C2orf74	chromosome 2 open reading frame 74
75	submission	PKHD1	PKHD1, fibrocystin/polyductin
75	submission	CEP97	centrosomal protein 97
75	submission	PHC3	polyhomeotic homolog 3
75	submission	OPA1	OPA1, mitochondrial dynamin like GTPase
75	submission	ALG10B	ALG10B, alpha-1,2-glucosyltransferase
75	submission	RLN2	relaxin 2
75	submission	IKZF2	IKAROS family zinc finger 2
75	submission	TBX2	T-box 2
75	submission	SLC6A11	solute carrier family 6 member 11
74	submission	OSR2	odd-skipped related transciption factor 2
74	submission	PDE4D	phosphodiesterase 4D
74	submission	GDAP2	ganglioside induced differentiation associated protein 2
74	submission	METTL9	methyltransferase like 9
74	submission	GLRA4	glycine receptor alpha 4
74	submission	RALA	RAS like proto-oncogene A
74	submission	PHIP	pleckstrin homology domain interacting protein
74	submission	ABCC9	ATP binding cassette subfamily C member 9
74	submission	MKKS	McKusick-Kaufman syndrome
74	submission	FAM49A	family with sequence similarity 49 member A
74	submission	FGF4	fibroblast growth factor 4
74	submission	WDR44	WD repeat domain 44
74	submission	GPATCH2L	G-patch domain containing 2 like
74	submission	N4BP2	NEDD4 binding protein 2
74	submission	PPP1R2	protein phosphatase 1 regulatory inhibitor subunit 2
74	submission	MTMR7	myotubularin related protein 7
74	submission	CFL2	cofilin 2
74	submission	TMEM236	transmembrane protein 236
73	submission	NBPF11	NBPF member 11
73	submission	GPHN	gephyrin
73	submission	KCNV1	potassium voltage-gated channel modifier subfamily V member 1
73	submission	DNAJC6	DnaJ heat shock protein family (Hsp40) member C6
73	submission	ARHGAP5	Rho GTPase activating protein 5
73	submission	VSNL1	visinin like 1
73	submission	KIF5B	kinesin family member 5B
72	submission	NUP188	nucleoporin 188
72	submission	DESI2	desumoylating isopeptidase 2
72	submission	TDRD7	tudor domain containing 7
72	submission	TCAIM	T cell activation inhibitor, mitochondrial
72	submission	TMED7	transmembrane p24 trafficking protein 7
72	submission	NEK7	NIMA related kinase 7
72	submission	MIER3	MIER family member 3
72	submission	VPS4B	vacuolar protein sorting 4 homolog B
72	submission	KRTAP4-6	keratin associated protein 4-6
72	submission	GRPEL2	GrpE like 2, mitochondrial
72	submission	ZNF148	zinc finger protein 148
72	submission	PPP1R1C	protein phosphatase 1 regulatory inhibitor subunit 1C
72	submission	EVI5	ecotropic viral integration site 5
72	submission	ASXL3	ASXL transcriptional regulator 3
72	submission	BTNL9	butyrophilin like 9
72	submission	PLPP3	phospholipid phosphatase 3
72	submission	MIPOL1	mirror-image polydactyly 1
71	submission	FBXL20	F-box and leucine rich repeat protein 20
71	submission	PRKCE	protein kinase C epsilon
71	submission	SLAMF8	SLAM family member 8
71	submission	LRRC58	leucine rich repeat containing 58
71	submission	WDR78	WD repeat domain 78
71	submission	TWIST2	twist family bHLH transcription factor 2
71	submission	PPP4R2	protein phosphatase 4 regulatory subunit 2
71	submission	GABRA4	gamma-aminobutyric acid type A receptor alpha4 subunit
71	submission	SESTD1	SEC14 and spectrin domain containing 1
71	submission	TMEM80	transmembrane protein 80
71	submission	EREG	epiregulin
71	submission	NEK4	NIMA related kinase 4
70	submission	UBA6	ubiquitin like modifier activating enzyme 6
70	submission	ING3	inhibitor of growth family member 3
70	submission	SAR1B	secretion associated Ras related GTPase 1B
70	submission	WTAP	WT1 associated protein
70	submission	YIPF4	Yip1 domain family member 4
70	submission	MLF1	myeloid leukemia factor 1
70	submission	PARN	poly(A)-specific ribonuclease
70	submission	SPG21	SPG21, maspardin
70	submission	ZFP42	ZFP42 zinc finger protein
70	submission	KDM4C	lysine demethylase 4C
70	submission	CXCL5	C-X-C motif chemokine ligand 5
69	submission	FMNL2	formin like 2
69	submission	SLC35A3	solute carrier family 35 member A3
69	submission	PURB	purine rich element binding protein B
69	submission	TCF4	transcription factor 4
69	submission	MKLN1	muskelin 1
69	submission	ATP2B3	ATPase plasma membrane Ca2+ transporting 3
69	submission	KLHL28	kelch like family member 28
69	submission	GRM1	glutamate metabotropic receptor 1
69	submission	TCEA1	transcription elongation factor A1
69	submission	MCMBP	minichromosome maintenance complex binding protein
69	submission	RANBP2	RAN binding protein 2
69	submission	NRCAM	neuronal cell adhesion molecule
69	submission	PDZRN3	PDZ domain containing ring finger 3
69	submission	FUT9	fucosyltransferase 9
69	submission	MON2	MON2 homolog, regulator of endosome-to-Golgi trafficking
69	submission	PRDM5	PR/SET domain 5
69	submission	ACVR2A	activin A receptor type 2A
69	submission	FNBP1L	formin binding protein 1 like
69	submission	SC5D	sterol-C5-desaturase
68	submission	MYO5A	myosin VA
68	submission	SATB2	SATB homeobox 2
68	submission	RAB9A	RAB9A, member RAS oncogene family
68	submission	CNST	consortin, connexin sorting protein
68	submission	GABRA1	gamma-aminobutyric acid type A receptor alpha1 subunit
68	submission	SDCCAG8	serologically defined colon cancer antigen 8
68	submission	LGALS8	galectin 8
68	submission	SNTA1	syntrophin alpha 1
68	submission	ATP5MG	ATP synthase membrane subunit g
68	submission	DDX59	DEAD-box helicase 59
68	submission	SCD	stearoyl-CoA desaturase
68	submission	ITGA8	integrin subunit alpha 8
68	submission	IFI44L	interferon induced protein 44 like
67	submission	CSRNP3	cysteine and serine rich nuclear protein 3
67	submission	SPINK5	serine peptidase inhibitor, Kazal type 5
67	submission	TNFSF4	TNF superfamily member 4
67	submission	FOXP1	forkhead box P1
67	submission	DST	dystonin
67	submission	TRAF3IP2	TRAF3 interacting protein 2
67	submission	GPD1L	glycerol-3-phosphate dehydrogenase 1 like
67	submission	ASB7	ankyrin repeat and SOCS box containing 7
67	submission	SRD5A3	steroid 5 alpha-reductase 3
67	submission	SLC12A2	solute carrier family 12 member 2
67	submission	TRIM45	tripartite motif containing 45
67	submission	ZDHHC2	zinc finger DHHC-type containing 2
67	submission	SLC16A14	solute carrier family 16 member 14
67	submission	ADIPOQ	adiponectin, C1Q and collagen domain containing
67	submission	KIAA0408	KIAA0408
66	submission	EPB41L4B	erythrocyte membrane protein band 4.1 like 4B
66	submission	GCSAML	germinal center associated signaling and motility like
66	submission	DCAF13	DDB1 and CUL4 associated factor 13
66	submission	ADAM9	ADAM metallopeptidase domain 9
66	submission	SPATA5	spermatogenesis associated 5
66	submission	RBM12B	RNA binding motif protein 12B
66	submission	MBNL1	muscleblind like splicing regulator 1
66	submission	ZBTB10	zinc finger and BTB domain containing 10
66	submission	RBFOX1	RNA binding fox-1 homolog 1
66	submission	MINDY2	MINDY lysine 48 deubiquitinase 2
66	submission	C2CD6	C2 calcium dependent domain containing 6
66	submission	ZBTB43	zinc finger and BTB domain containing 43
66	submission	SLAMF7	SLAM family member 7
66	submission	THSD4	thrombospondin type 1 domain containing 4
66	submission	MED13L	mediator complex subunit 13 like
66	submission	ARFIP1	ADP ribosylation factor interacting protein 1
66	submission	FAM210A	family with sequence similarity 210 member A
66	submission	PROSER2	proline and serine rich 2
66	submission	PLAGL2	PLAG1 like zinc finger 2
66	submission	AGBL2	ATP/GTP binding protein like 2
66	submission	PBOV1	prostate and breast cancer overexpressed 1
66	submission	SEMA3E	semaphorin 3E
65	submission	NEIL3	nei like DNA glycosylase 3
65	submission	PIWIL1	piwi like RNA-mediated gene silencing 1
65	submission	EPHA5	EPH receptor A5
65	submission	HEMGN	hemogen
65	submission	SAMD5	sterile alpha motif domain containing 5
65	submission	PHACTR4	phosphatase and actin regulator 4
65	submission	CPEB2	cytoplasmic polyadenylation element binding protein 2
65	submission	SLC26A4	solute carrier family 26 member 4
65	submission	SLC28A3	solute carrier family 28 member 3
65	submission	BCHE	butyrylcholinesterase
65	submission	ASB5	ankyrin repeat and SOCS box containing 5
65	submission	CDKL2	cyclin dependent kinase like 2
65	submission	FGF23	fibroblast growth factor 23
65	submission	APPL1	adaptor protein, phosphotyrosine interacting with PH domain and leucine zipper 1
64	submission	NATD1	N-acetyltransferase domain containing 1
64	submission	SETD9	SET domain containing 9
64	submission	G2E3	G2/M-phase specific E3 ubiquitin protein ligase
64	submission	POU3F1	POU class 3 homeobox 1
64	submission	PCDHA9	protocadherin alpha 9
64	submission	LAMTOR5	late endosomal/lysosomal adaptor, MAPK and MTOR activator 5
64	submission	SNRPF	small nuclear ribonucleoprotein polypeptide F
64	submission	CCSER1	coiled-coil serine rich protein 1
64	submission	MYBL1	MYB proto-oncogene like 1
64	submission	ENPP6	ectonucleotide pyrophosphatase/phosphodiesterase 6
64	submission	ATP11C	ATPase phospholipid transporting 11C
64	submission	KIRREL1	kirre like nephrin family adhesion molecule 1
64	submission	ZCWPW2	zinc finger CW-type and PWWP domain containing 2
64	submission	LPIN1	lipin 1
64	submission	TBC1D12	TBC1 domain family member 12
64	submission	ZHX1-C8orf76	ZHX1-C8orf76 readthrough
64	submission	NIN	ninein
64	submission	TFG	TRK-fused gene
64	submission	VSIG10L	V-set and immunoglobulin domain containing 10 like
64	submission	FGFR1OP	FGFR1 oncogene partner
63	submission	LSM3	LSM3 homolog, U6 small nuclear RNA and mRNA degradation associated
63	submission	PRUNE2	prune homolog 2 with BCH domain
63	submission	SOGA3	SOGA family member 3
63	submission	PCSK9	proprotein convertase subtilisin/kexin type 9
63	submission	CYBRD1	cytochrome b reductase 1
63	submission	RB1CC1	RB1 inducible coiled-coil 1
63	submission	C9orf153	chromosome 9 open reading frame 153
63	submission	VPS37A	VPS37A, ESCRT-I subunit
63	submission	SLC44A4	solute carrier family 44 member 4
63	submission	GLIPR1L2	GLIPR1 like 2
63	submission	TBC1D22B	TBC1 domain family member 22B
63	submission	RARB	retinoic acid receptor beta
63	submission	SH3GL2	SH3 domain containing GRB2 like 2, endophilin A1
63	submission	PHOX2B	paired like homeobox 2B
63	submission	LRRC8C	leucine rich repeat containing 8 VRAC subunit C
63	submission	BOD1L1	biorientation of chromosomes in cell division 1 like 1
63	submission	MMP24	matrix metallopeptidase 24
62	submission	RRM2	ribonucleotide reductase regulatory subunit M2
62	submission	FOXJ3	forkhead box J3
62	submission	EIF1AX	eukaryotic translation initiation factor 1A X-linked
62	submission	SEC62	SEC62 homolog, preprotein translocation factor
62	submission	ENTHD1	ENTH domain containing 1
62	submission	GLS	glutaminase
62	submission	POLI	DNA polymerase iota
62	submission	VWA2	von Willebrand factor A domain containing 2
62	submission	MAP3K1	mitogen-activated protein kinase kinase kinase 1
62	submission	H3F3A	H3 histone family member 3A
62	submission	NOX4	NADPH oxidase 4
62	submission	NKX2-1	NK2 homeobox 1
62	submission	ZNHIT6	zinc finger HIT-type containing 6
62	submission	ZNF555	zinc finger protein 555
62	submission	KIAA0825	KIAA0825
61	submission	METTL6	methyltransferase like 6
61	submission	SLFN12	schlafen family member 12
61	submission	C7orf77	chromosome 7 open reading frame 77
61	submission	RNF217	ring finger protein 217
61	submission	MYO1B	myosin IB
61	submission	PDE6D	phosphodiesterase 6D
61	submission	MITF	melanocyte inducing transcription factor
61	submission	TMCO1	transmembrane and coiled-coil domains 1
61	submission	ERCC6L2	ERCC excision repair 6 like 2
61	submission	HOXA5	homeobox A5
61	submission	ART3	ADP-ribosyltransferase 3
61	submission	SCAI	suppressor of cancer cell invasion
61	submission	ADGRL3	adhesion G protein-coupled receptor L3
61	submission	MAP9	microtubule associated protein 9
61	submission	ATP8A1	ATPase phospholipid transporting 8A1
61	submission	GRK3	G protein-coupled receptor kinase 3
61	submission	OSBPL3	oxysterol binding protein like 3
61	submission	IRAK1BP1	interleukin 1 receptor associated kinase 1 binding protein 1
61	submission	CD1C	CD1c molecule
60	submission	SNX16	sorting nexin 16
60	submission	MEIS2	Meis homeobox 2
60	submission	SLC9C1	solute carrier family 9 member C1
60	submission	ZFY	zinc finger protein Y-linked
60	submission	DCAF5	DDB1 and CUL4 associated factor 5
60	submission	TRMT2B	tRNA methyltransferase 2 homolog B
60	submission	SLC6A1	solute carrier family 6 member 1
60	submission	FKBP7	FKBP prolyl isomerase 7
60	submission	RPS6KA3	ribosomal protein S6 kinase A3
60	submission	VPS13A	vacuolar protein sorting 13 homolog A
60	submission	DNAJC5	DnaJ heat shock protein family (Hsp40) member C5
60	submission	FAM114A2	family with sequence similarity 114 member A2
60	submission	DCUN1D5	defective in cullin neddylation 1 domain containing 5
60	submission	UBE2Q2	ubiquitin conjugating enzyme E2 Q2
60	submission	XYLT1	xylosyltransferase 1
60	submission	KCNK1	potassium two pore domain channel subfamily K member 1
59	submission	SRGAP1	SLIT-ROBO Rho GTPase activating protein 1
59	submission	KCNJ16	potassium voltage-gated channel subfamily J member 16
59	submission	TMEM267	transmembrane protein 267
59	submission	ADGB	androglobin
59	submission	TEAD2	TEA domain transcription factor 2
59	submission	AZI2	5-azacytidine induced 2
59	submission	XKR6	XK related 6
59	submission	CEP126	centrosomal protein 126
59	submission	MOCS2	molybdenum cofactor synthesis 2
59	submission	FAM20A	FAM20A, golgi associated secretory pathway pseudokinase
59	submission	SIX4	SIX homeobox 4
59	submission	IGSF1	immunoglobulin superfamily member 1
59	submission	GFPT2	glutamine-fructose-6-phosphate transaminase 2
59	submission	PAPPA2	pappalysin 2
59	submission	STRN	striatin
59	submission	WSB1	WD repeat and SOCS box containing 1
59	submission	KDM3B	lysine demethylase 3B
59	submission	BORCS7	BLOC-1 related complex subunit 7
59	submission	MEX3C	mex-3 RNA binding family member C
58	submission	GYG1	glycogenin 1
58	submission	DENND1B	DENN domain containing 1B
58	submission	PELI2	pellino E3 ubiquitin protein ligase family member 2
58	submission	STAG2	stromal antigen 2
58	submission	MBNL3	muscleblind like splicing regulator 3
58	submission	LYPD6	LY6/PLAUR domain containing 6
58	submission	GHR	growth hormone receptor
58	submission	CDH19	cadherin 19
58	submission	BICD2	BICD cargo adaptor 2
58	submission	IFRD1	interferon related developmental regulator 1
58	submission	PDS5B	PDS5 cohesin associated factor B
58	submission	KCNQ3	potassium voltage-gated channel subfamily Q member 3
58	submission	ZCRB1	zinc finger CCHC-type and RNA binding motif containing 1
57	submission	STX2	syntaxin 2
57	submission	CCAR1	cell division cycle and apoptosis regulator 1
57	submission	CCDC88A	coiled-coil domain containing 88A
57	submission	TMEM62	transmembrane protein 62
57	submission	USP48	ubiquitin specific peptidase 48
57	submission	OSTF1	osteoclast stimulating factor 1
57	submission	ATF7IP	activating transcription factor 7 interacting protein
57	submission	SSX3	SSX family member 3
57	submission	CCDC80	coiled-coil domain containing 80
57	submission	RRM2B	ribonucleotide reductase regulatory TP53 inducible subunit M2B
57	submission	HDAC2	histone deacetylase 2
57	submission	SLC24A4	solute carrier family 24 member 4
57	submission	ZNF566	zinc finger protein 566
57	submission	FAM83B	family with sequence similarity 83 member B
57	submission	RFX7	regulatory factor X7
57	submission	EDEM3	ER degradation enhancing alpha-mannosidase like protein 3
57	submission	RECQL	RecQ like helicase
57	submission	MED13	mediator complex subunit 13
57	submission	SLC16A7	solute carrier family 16 member 7
57	submission	STS	steroid sulfatase
57	submission	PIKFYVE	phosphoinositide kinase, FYVE-type zinc finger containing
57	submission	UTP23	UTP23, small subunit processome component
57	submission	PPP2R2A	protein phosphatase 2 regulatory subunit Balpha
57	submission	TRIM13	tripartite motif containing 13
57	submission	CLDN12	claudin 12
57	submission	NOS2	nitric oxide synthase 2
57	submission	FAM91A1	family with sequence similarity 91 member A1
57	submission	REEP5	receptor accessory protein 5
57	submission	PM20D2	peptidase M20 domain containing 2
56	submission	FLVCR2	feline leukemia virus subgroup C cellular receptor family member 2
56	submission	SUZ12	SUZ12, polycomb repressive complex 2 subunit
56	submission	C4orf46	chromosome 4 open reading frame 46
56	submission	CPNE3	copine 3
56	submission	ZNF814	zinc finger protein 814
56	submission	RNF139	ring finger protein 139
56	submission	CAMSAP2	calmodulin regulated spectrin associated protein family member 2
56	submission	TFAP2A	transcription factor AP-2 alpha
56	submission	RCE1	Ras converting CAAX endopeptidase 1
56	submission	DENND2C	DENN domain containing 2C
56	submission	HEPHL1	hephaestin like 1
56	submission	USP45	ubiquitin specific peptidase 45
56	submission	HELZ2	helicase with zinc finger 2
56	submission	MYF5	myogenic factor 5
56	submission	RBMY1F	RNA binding motif protein, Y-linked, family 1, member F
56	submission	GREM1	gremlin 1, DAN family BMP antagonist
56	submission	WNK1	WNK lysine deficient protein kinase 1
55	submission	PRKAG1	protein kinase AMP-activated non-catalytic subunit gamma 1
55	submission	DIO2	iodothyronine deiodinase 2
55	submission	CMPK2	cytidine/uridine monophosphate kinase 2
55	submission	ST8SIA4	ST8 alpha-N-acetyl-neuraminide alpha-2,8-sialyltransferase 4
55	submission	KLLN	killin, p53 regulated DNA replication inhibitor
55	submission	ERP44	endoplasmic reticulum protein 44
55	submission	LNPK	lunapark, ER junction formation factor
55	submission	PPFIA1	PTPRF interacting protein alpha 1
55	submission	SYT4	synaptotagmin 4
55	submission	FAM102A	family with sequence similarity 102 member A
55	submission	USP51	ubiquitin specific peptidase 51
55	submission	SGPP1	sphingosine-1-phosphate phosphatase 1
55	submission	GLCCI1	glucocorticoid induced 1
55	submission	HS3ST2	heparan sulfate-glucosamine 3-sulfotransferase 2
55	submission	EPB41L5	erythrocyte membrane protein band 4.1 like 5
55	submission	NSG2	neuronal vesicle trafficking associated 2
55	submission	ATP11B	ATPase phospholipid transporting 11B (putative)
55	submission	C1orf56	chromosome 1 open reading frame 56
55	submission	CCDC62	coiled-coil domain containing 62
55	submission	RNGTT	RNA guanylyltransferase and 5'-phosphatase
54	submission	DNAJB6	DnaJ heat shock protein family (Hsp40) member B6
54	submission	ZC3H12C	zinc finger CCCH-type containing 12C
54	submission	C5orf63	chromosome 5 open reading frame 63
54	submission	NEGR1	neuronal growth regulator 1
54	submission	GTPBP10	GTP binding protein 10
54	submission	HP1BP3	heterochromatin protein 1 binding protein 3
54	submission	CCDC126	coiled-coil domain containing 126
54	submission	RASSF6	Ras association domain family member 6
54	submission	RELN	reelin
54	submission	MATN3	matrilin 3
54	submission	USP9X	ubiquitin specific peptidase 9 X-linked
54	submission	PHLDA1	pleckstrin homology like domain family A member 1
54	submission	TMPRSS11D	transmembrane serine protease 11D
54	submission	RALB	RAS like proto-oncogene B
54	submission	HRASLS	HRAS like suppressor
54	submission	FOXF2	forkhead box F2
54	submission	TAF6	TATA-box binding protein associated factor 6
54	submission	MID2	midline 2
54	submission	SLC4A8	solute carrier family 4 member 8
54	submission	CCNA2	cyclin A2
53	submission	MED6	mediator complex subunit 6
53	submission	PCLO	piccolo presynaptic cytomatrix protein
53	submission	FOCAD	focadhesin
53	submission	SLC16A10	solute carrier family 16 member 10
53	submission	MUC2	mucin 2, oligomeric mucus/gel-forming
53	submission	SGCD	sarcoglycan delta
53	submission	LLPH	LLP homolog, long-term synaptic facilitation factor
53	submission	ACYP2	acylphosphatase 2
53	submission	RGS19	regulator of G protein signaling 19
53	submission	CDK1	cyclin dependent kinase 1
53	submission	MSH2	mutS homolog 2
53	submission	DCDC1	doublecortin domain containing 1
53	submission	SSX7	SSX family member 7
53	submission	FAXC	failed axon connections homolog
53	submission	ORC2	origin recognition complex subunit 2
53	submission	ACAP2	ArfGAP with coiled-coil, ankyrin repeat and PH domains 2
53	submission	WDR17	WD repeat domain 17
53	submission	BLZF1	basic leucine zipper nuclear factor 1
53	submission	RTL4	retrotransposon Gag like 4
53	submission	PCDH17	protocadherin 17
53	submission	CT45A10	cancer/testis antigen family 45 member A10
53	submission	CT45A5	cancer/testis antigen family 45 member A5
53	submission	TGFBR3	transforming growth factor beta receptor 3
53	submission	ZNF512	zinc finger protein 512
52	submission	HIF1A	hypoxia inducible factor 1 subunit alpha
52	submission	SOCS4	suppressor of cytokine signaling 4
52	submission	FAM169A	family with sequence similarity 169 member A
52	submission	BEND6	BEN domain containing 6
52	submission	NF1	neurofibromin 1
52	submission	IRF9	interferon regulatory factor 9
52	submission	CT45A9	cancer/testis antigen family 45 member A9
52	submission	MYNN	myoneurin
52	submission	ATG4C	autophagy related 4C cysteine peptidase
52	submission	SSX5	SSX family member 5
52	submission	PPP4R4	protein phosphatase 4 regulatory subunit 4
52	submission	RAN	RAN, member RAS oncogene family
52	submission	ZFAND5	zinc finger AN1-type containing 5
52	submission	PHTF2	putative homeodomain transcription factor 2
52	submission	SPATA2	spermatogenesis associated 2
52	submission	ARMCX4	armadillo repeat containing X-linked 4
52	submission	RCC2	regulator of chromosome condensation 2
52	submission	DEPDC1	DEP domain containing 1
52	submission	ITPRID2	ITPR interacting domain containing 2
52	submission	KCNC2	potassium voltage-gated channel subfamily C member 2
51	submission	SLC4A4	solute carrier family 4 member 4
51	submission	AQP9	aquaporin 9
51	submission	RAB10	RAB10, member RAS oncogene family
51	submission	BMPR1B	bone morphogenetic protein receptor type 1B
51	submission	ZIC5	Zic family member 5
51	submission	TMC7	transmembrane channel like 7
51	submission	RSL24D1	ribosomal L24 domain containing 1
51	submission	SYNPO2	synaptopodin 2
51	submission	RIIAD1	regulatory subunit of type II PKA R-subunit (RIIa) domain containing 1
51	submission	BCAT1	branched chain amino acid transaminase 1
51	submission	CDYL2	chromodomain Y like 2
51	submission	ZBTB41	zinc finger and BTB domain containing 41
51	submission	USP46	ubiquitin specific peptidase 46
51	submission	RUNX1	runt related transcription factor 1
51	submission	THUMPD2	THUMP domain containing 2
51	submission	NHLRC2	NHL repeat containing 2
51	submission	KCNH5	potassium voltage-gated channel subfamily H member 5
51	submission	FRMPD4	FERM and PDZ domain containing 4
51	submission	CD59	CD59 molecule (CD59 blood group)
50	submission	CLOCK	clock circadian regulator
50	submission	MCTS1	MCTS1, re-initiation and release factor
50	submission	PRKACB	protein kinase cAMP-activated catalytic subunit beta
50	submission	FGL2	fibrinogen like 2
50	submission	ZBTB21	zinc finger and BTB domain containing 21
50	submission	NFATC4	nuclear factor of activated T cells 4
50	submission	AGAP1	ArfGAP with GTPase domain, ankyrin repeat and PH domain 1
50	submission	TLK2	tousled like kinase 2
50	submission	ZRANB2	zinc finger RANBP2-type containing 2
50	submission	FAM81A	family with sequence similarity 81 member A
50	submission	OSBPL1A	oxysterol binding protein like 1A
50	submission	NRIP3	nuclear receptor interacting protein 3
50	submission	RIPPLY3	ripply transcriptional repressor 3
50	submission	PARP16	poly(ADP-ribose) polymerase family member 16
50	submission	DTL	denticleless E3 ubiquitin protein ligase homolog
50	submission	SH3GLB1	SH3 domain containing GRB2 like, endophilin B1
50	submission	HYAL4	hyaluronidase 4
50	submission	WNT6	Wnt family member 6
50	submission	NET1	neuroepithelial cell transforming 1
50	submission	KPRP	keratinocyte proline rich protein

## Sheet: hsa-miR-6803-3p
Target Score	miRNA Name	Gene Symbol	Gene Description
87	hsa-miR-6803-3p	DOHH	deoxyhypusine hydroxylase
87	hsa-miR-6803-3p	SORT1	sortilin 1
79	hsa-miR-6803-3p	KRT86	keratin 86
76	hsa-miR-6803-3p	ZFAND6	zinc finger AN1-type containing 6
74	hsa-miR-6803-3p	RALGAPA2	Ral GTPase activating protein catalytic alpha subunit 2
73	hsa-miR-6803-3p	MYADML2	myeloid associated differentiation marker like 2
73	hsa-miR-6803-3p	DOK6	docking protein 6
73	hsa-miR-6803-3p	MAT1A	methionine adenosyltransferase 1A
70	hsa-miR-6803-3p	GAB1	GRB2 associated binding protein 1
67	hsa-miR-6803-3p	KRT38	keratin 38
66	hsa-miR-6803-3p	ATXN1L	ataxin 1 like
64	hsa-miR-6803-3p	HECTD2	HECT domain E3 ubiquitin protein ligase 2
64	hsa-miR-6803-3p	SLC22A12	solute carrier family 22 member 12
64	hsa-miR-6803-3p	CRB2	crumbs cell polarity complex component 2
63	hsa-miR-6803-3p	SNX33	sorting nexin 33
62	hsa-miR-6803-3p	NOG	noggin
61	hsa-miR-6803-3p	SETD1A	SET domain containing 1A, histone lysine methyltransferase
61	hsa-miR-6803-3p	TOLLIP	toll interacting protein
60	hsa-miR-6803-3p	MAPRE2	microtubule associated protein RP/EB family member 2
59	hsa-miR-6803-3p	AGPAT3	1-acylglycerol-3-phosphate O-acyltransferase 3
59	hsa-miR-6803-3p	SNX14	sorting nexin 14
59	hsa-miR-6803-3p	FAM114A1	family with sequence similarity 114 member A1
58	hsa-miR-6803-3p	CDK20	cyclin dependent kinase 20
57	hsa-miR-6803-3p	ZNF503	zinc finger protein 503
56	hsa-miR-6803-3p	C2orf88	chromosome 2 open reading frame 88
56	hsa-miR-6803-3p	TACC1	transforming acidic coiled-coil containing protein 1
55	hsa-miR-6803-3p	NACC2	NACC family member 2
55	hsa-miR-6803-3p	NTRK2	neurotrophic receptor tyrosine kinase 2
55	hsa-miR-6803-3p	ARHGAP31	Rho GTPase activating protein 31
53	hsa-miR-6803-3p	ZNF483	zinc finger protein 483
53	hsa-miR-6803-3p	OSR1	odd-skipped related transcription factor 1
52	hsa-miR-6803-3p	MTPAP	mitochondrial poly(A) polymerase
52	hsa-miR-6803-3p	IFNGR2	interferon gamma receptor 2
52	hsa-miR-6803-3p	CASKIN2	CASK interacting protein 2
52	hsa-miR-6803-3p	RER1	retention in endoplasmic reticulum sorting receptor 1
51	hsa-miR-6803-3p	ATG7	autophagy related 7
51	hsa-miR-6803-3p	KDELR2	KDEL endoplasmic reticulum protein retention receptor 2
50	hsa-miR-6803-3p	SPTBN1	spectrin beta, non-erythrocytic 1

## Sheet: miR-556
Target Score	miRNA Name	Gene Symbol	Gene Description
100	submission	ITGA5	integrin subunit alpha 5
98	submission	MSANTD2	Myb/SANT DNA binding domain containing 2
97	submission	CNOT2	CCR4-NOT transcription complex subunit 2
96	submission	KCND3	potassium voltage-gated channel subfamily D member 3
95	submission	AFF4	AF4/FMR2 family member 4
95	submission	SNRK	SNF related kinase
95	submission	ADRA2B	adrenoceptor alpha 2B
95	submission	GRAMD1B	GRAM domain containing 1B
95	submission	MSL1	MSL complex subunit 1
95	submission	RSBN1L	round spermatid basic protein 1 like
95	submission	YIPF5	Yip1 domain family member 5
94	submission	TMEM120B	transmembrane protein 120B
94	submission	NOD2	nucleotide binding oligomerization domain containing 2
94	submission	UTP3	UTP3, small subunit processome component
94	submission	SH2B3	SH2B adaptor protein 3
93	submission	AJAP1	adherens junctions associated protein 1
93	submission	FBXO45	F-box protein 45
93	submission	GPR176	G protein-coupled receptor 176
92	submission	CHD3	chromodomain helicase DNA binding protein 3
92	submission	GATAD2A	GATA zinc finger domain containing 2A
92	submission	KLHL31	kelch like family member 31
92	submission	ARL8B	ADP ribosylation factor like GTPase 8B
92	submission	TRIM3	tripartite motif containing 3
92	submission	NPAS4	neuronal PAS domain protein 4
91	submission	SIX4	SIX homeobox 4
91	submission	RNASE13	ribonuclease A family member 13 (inactive)
91	submission	KIAA1211L	KIAA1211 like
91	submission	KDM2A	lysine demethylase 2A
91	submission	RAG2	recombination activating 2
91	submission	RABGAP1	RAB GTPase activating protein 1
91	submission	PTPRU	protein tyrosine phosphatase, receptor type U
91	submission	KCTD1	potassium channel tetramerization domain containing 1
91	submission	EN2	engrailed homeobox 2
91	submission	NF2	neurofibromin 2
90	submission	CLIC5	chloride intracellular channel 5
90	submission	MECP2	methyl-CpG binding protein 2
90	submission	PTPN9	protein tyrosine phosphatase, non-receptor type 9
89	submission	SUSD6	sushi domain containing 6
89	submission	ZNF346	zinc finger protein 346
89	submission	ARHGDIB	Rho GDP dissociation inhibitor beta
89	submission	BBX	BBX, HMG-box containing
89	submission	JAGN1	jagunal homolog 1
89	submission	FLI1	Fli-1 proto-oncogene, ETS transcription factor
89	submission	PARM1	prostate androgen-regulated mucin-like protein 1
89	submission	CLIP3	CAP-Gly domain containing linker protein 3
88	submission	SPOPL	speckle type BTB/POZ protein like
88	submission	CYTL1	cytokine like 1
88	submission	KSR2	kinase suppressor of ras 2
88	submission	HEG1	heart development protein with EGF like domains 1
88	submission	RAB11FIP2	RAB11 family interacting protein 2
88	submission	RUSC2	RUN and SH3 domain containing 2
88	submission	SLC38A2	solute carrier family 38 member 2
87	submission	ENTHD1	ENTH domain containing 1
87	submission	GLIS3	GLIS family zinc finger 3
87	submission	VSIG4	V-set and immunoglobulin domain containing 4
87	submission	VASH1	vasohibin 1
86	submission	NIPAL4	NIPA like domain containing 4
86	submission	POU2F3	POU class 2 homeobox 3
86	submission	TMEM230	transmembrane protein 230
86	submission	LRP11	LDL receptor related protein 11
86	submission	EPO	erythropoietin
86	submission	ATP6V1A	ATPase H+ transporting V1 subunit A
86	submission	CAPN5	calpain 5
85	submission	CAMK1G	calcium/calmodulin dependent protein kinase IG
85	submission	IGF2R	insulin like growth factor 2 receptor
85	submission	WDR82	WD repeat domain 82
85	submission	LRRN2	leucine rich repeat neuronal 2
84	submission	ALG1L2	ALG1, chitobiosyldiphosphodolichol beta-mannosyltransferase like 2
84	submission	ZNF365	zinc finger protein 365
84	submission	TBC1D13	TBC1 domain family member 13
84	submission	HTT	huntingtin
83	submission	ANGPTL3	angiopoietin like 3
83	submission	ABCA2	ATP binding cassette subfamily A member 2
83	submission	SHF	Src homology 2 domain containing F
83	submission	PHLDB1	pleckstrin homology like domain family B member 1
82	submission	DGKK	diacylglycerol kinase kappa
82	submission	MYOD1	myogenic differentiation 1
82	submission	LCLAT1	lysocardiolipin acyltransferase 1
82	submission	KLHL23	kelch like family member 23
82	submission	HS6ST3	heparan sulfate 6-O-sulfotransferase 3
82	submission	SRF	serum response factor
82	submission	CADM4	cell adhesion molecule 4
82	submission	LEXM	lymphocyte expansion molecule
82	submission	LOXL4	lysyl oxidase like 4
82	submission	TMEM14B	transmembrane protein 14B
82	submission	SPECC1L	sperm antigen with calponin homology and coiled-coil domains 1 like
82	submission	LRRC55	leucine rich repeat containing 55
82	submission	ZSCAN20	zinc finger and SCAN domain containing 20
81	submission	TSEN15	tRNA splicing endonuclease subunit 15
81	submission	RRP1	ribosomal RNA processing 1
81	submission	CBFA2T2	CBFA2/RUNX1 translocation partner 2
81	submission	TNPO2	transportin 2
80	submission	TSC1	TSC complex subunit 1
80	submission	CCDC69	coiled-coil domain containing 69
80	submission	NUFIP2	nuclear FMR1 interacting protein 2
80	submission	HOXB4	homeobox B4
80	submission	ARMC1	armadillo repeat containing 1
80	submission	KIAA0100	KIAA0100
79	submission	C7	complement C7
79	submission	SPINT1	serine peptidase inhibitor, Kunitz type 1
79	submission	LTO1	LTO1, ABCE1 maturation factor
79	submission	B9D1	B9 domain containing 1
79	submission	MAL2	mal, T cell differentiation protein 2 (gene/pseudogene)
78	submission	TIFA	TRAF interacting protein with forkhead associated domain
78	submission	RUNX1T1	RUNX1 translocation partner 1
78	submission	PADI2	peptidyl arginine deiminase 2
78	submission	ATF7IP2	activating transcription factor 7 interacting protein 2
78	submission	RASL11B	RAS like family 11 member B
78	submission	NGFR	nerve growth factor receptor
78	submission	UBE2V1	ubiquitin conjugating enzyme E2 V1
77	submission	BAIAP2	BAI1 associated protein 2
77	submission	COA5	cytochrome c oxidase assembly factor 5
77	submission	GRIN3A	glutamate ionotropic receptor NMDA type subunit 3A
77	submission	SCN4A	sodium voltage-gated channel alpha subunit 4
77	submission	FAM168A	family with sequence similarity 168 member A
77	submission	AQP5	aquaporin 5
77	submission	TANGO6	transport and golgi organization 6 homolog
77	submission	NACC2	NACC family member 2
77	submission	ZNF641	zinc finger protein 641
76	submission	TMCC2	transmembrane and coiled-coil domain family 2
76	submission	UBE2J2	ubiquitin conjugating enzyme E2 J2
76	submission	TSPAN1	tetraspanin 1
76	submission	RAB6B	RAB6B, member RAS oncogene family
76	submission	CTCF	CCCTC-binding factor
76	submission	APOL6	apolipoprotein L6
76	submission	SLC9A5	solute carrier family 9 member A5
76	submission	FAHD1	fumarylacetoacetate hydrolase domain containing 1
76	submission	TRIM39	tripartite motif containing 39
75	submission	SLC36A1	solute carrier family 36 member 1
75	submission	TMEM65	transmembrane protein 65
75	submission	COL4A6	collagen type IV alpha 6 chain
75	submission	PPFIA1	PTPRF interacting protein alpha 1
75	submission	MAP4K4	mitogen-activated protein kinase kinase kinase kinase 4
75	submission	ASB8	ankyrin repeat and SOCS box containing 8
75	submission	INKA2	inka box actin regulator 2
75	submission	LMOD1	leiomodin 1
75	submission	SYNPO	synaptopodin
75	submission	FGF1	fibroblast growth factor 1
74	submission	RPS6KA1	ribosomal protein S6 kinase A1
74	submission	ANXA11	annexin A11
74	submission	ACTR1B	ARP1 actin related protein 1 homolog B
74	submission	ST6GALNAC5	ST6 N-acetylgalactosaminide alpha-2,6-sialyltransferase 5
74	submission	KIAA0930	KIAA0930
74	submission	KCNJ12	potassium voltage-gated channel subfamily J member 12
74	submission	PPIP5K1	diphosphoinositol pentakisphosphate kinase 1
74	submission	ZBTB42	zinc finger and BTB domain containing 42
74	submission	LAMP2	lysosomal associated membrane protein 2
74	submission	GPR26	G protein-coupled receptor 26
74	submission	NFAM1	NFAT activating protein with ITAM motif 1
73	submission	KCNQ5	potassium voltage-gated channel subfamily Q member 5
73	submission	CHIT1	chitinase 1
73	submission	ERN1	endoplasmic reticulum to nucleus signaling 1
73	submission	DCAF8	DDB1 and CUL4 associated factor 8
73	submission	LPP	LIM domain containing preferred translocation partner in lipoma
73	submission	CLECL1	C-type lectin like 1
73	submission	DELE1	DAP3 binding cell death enhancer 1
73	submission	GGT7	gamma-glutamyltransferase 7
73	submission	PXMP4	peroxisomal membrane protein 4
73	submission	PIGU	phosphatidylinositol glycan anchor biosynthesis class U
73	submission	ATXN2L	ataxin 2 like
73	submission	RAC2	Rac family small GTPase 2
73	submission	PRR14L	proline rich 14 like
73	submission	ANKRD12	ankyrin repeat domain 12
73	submission	RNF222	ring finger protein 222
72	submission	MYO15A	myosin XVA
72	submission	AGPAT5	1-acylglycerol-3-phosphate O-acyltransferase 5
72	submission	PXYLP1	2-phosphoxylose phosphatase 1
72	submission	JAKMIP2	janus kinase and microtubule interacting protein 2
72	submission	LUZP1	leucine zipper protein 1
72	submission	CAPRIN1	cell cycle associated protein 1
72	submission	TCF7	transcription factor 7
72	submission	WSCD2	WSC domain containing 2
72	submission	PCSK6	proprotein convertase subtilisin/kexin type 6
72	submission	TACR2	tachykinin receptor 2
72	submission	RAI1	retinoic acid induced 1
72	submission	CDT1	chromatin licensing and DNA replication factor 1
71	submission	SLC9A8	solute carrier family 9 member A8
71	submission	NCOA3	nuclear receptor coactivator 3
71	submission	TSTD3	thiosulfate sulfurtransferase like domain containing 3
71	submission	RALA	RAS like proto-oncogene A
71	submission	FAM163A	family with sequence similarity 163 member A
71	submission	GCLC	glutamate-cysteine ligase catalytic subunit
71	submission	KCNK5	potassium two pore domain channel subfamily K member 5
71	submission	ANO5	anoctamin 5
71	submission	FOXP4	forkhead box P4
70	submission	SZRD1	SUZ RNA binding domain containing 1
70	submission	SERTAD2	SERTA domain containing 2
70	submission	CHRNA4	cholinergic receptor nicotinic alpha 4 subunit
70	submission	INF2	inverted formin, FH2 and WH2 domain containing
70	submission	SRGAP2	SLIT-ROBO Rho GTPase activating protein 2
70	submission	HMGCR	3-hydroxy-3-methylglutaryl-CoA reductase
70	submission	FRMPD3	FERM and PDZ domain containing 3
70	submission	BDNF	brain derived neurotrophic factor
70	submission	MYO1C	myosin IC
70	submission	DPH2	DPH2 homolog
70	submission	PAK6	p21 (RAC1) activated kinase 6
70	submission	BUB1B-PAK6	BUB1B-PAK6 readthrough
70	submission	TRAF5	TNF receptor associated factor 5
69	submission	MLLT6	MLLT6, PHD finger containing
69	submission	ZNF384	zinc finger protein 384
69	submission	TCERG1	transcription elongation regulator 1
69	submission	NFIB	nuclear factor I B
69	submission	ABCC1	ATP binding cassette subfamily C member 1
69	submission	ARL4C	ADP ribosylation factor like GTPase 4C
69	submission	SNPH	syntaphilin
69	submission	CYBB	cytochrome b-245 beta chain
69	submission	DACT3	dishevelled binding antagonist of beta catenin 3
69	submission	MGAT3	mannosyl (beta-1,4-)-glycoprotein beta-1,4-N-acetylglucosaminyltransferase
69	submission	GALNT2	polypeptide N-acetylgalactosaminyltransferase 2
69	submission	ETS1	ETS proto-oncogene 1, transcription factor
69	submission	LONP1	lon peptidase 1, mitochondrial
69	submission	CCDC103	coiled-coil domain containing 103
69	submission	ARHGAP9	Rho GTPase activating protein 9
69	submission	MLST8	MTOR associated protein, LST8 homolog
69	submission	RDH16	retinol dehydrogenase 16
69	submission	JADE2	jade family PHD finger 2
68	submission	DHX58	DExH-box helicase 58
68	submission	PRCD	photoreceptor disc component
68	submission	HIF3A	hypoxia inducible factor 3 subunit alpha
68	submission	DLST	dihydrolipoamide S-succinyltransferase
68	submission	ACSS2	acyl-CoA synthetase short chain family member 2
68	submission	MAZ	MYC associated zinc finger protein
68	submission	KLHL15	kelch like family member 15
68	submission	C11orf49	chromosome 11 open reading frame 49
68	submission	TNFRSF14	TNF receptor superfamily member 14
68	submission	HMGA2	high mobility group AT-hook 2
68	submission	MMP24	matrix metallopeptidase 24
68	submission	IPO9	importin 9
68	submission	HAPLN4	hyaluronan and proteoglycan link protein 4
68	submission	HCN4	hyperpolarization activated cyclic nucleotide gated potassium channel 4
68	submission	CD247	CD247 molecule
68	submission	EDC3	enhancer of mRNA decapping 3
67	submission	ST8SIA3	ST8 alpha-N-acetyl-neuraminide alpha-2,8-sialyltransferase 3
67	submission	RBFOX1	RNA binding fox-1 homolog 1
67	submission	HM13	histocompatibility minor 13
67	submission	RPS3	ribosomal protein S3
67	submission	NSD1	nuclear receptor binding SET domain protein 1
67	submission	2023-03-08	membrane associated ring-CH-type finger 8
67	submission	ZNF316	zinc finger protein 316
67	submission	SLC12A6	solute carrier family 12 member 6
67	submission	ZNF618	zinc finger protein 618
67	submission	FBXL2	F-box and leucine rich repeat protein 2
67	submission	STX16	syntaxin 16
67	submission	ZNF517	zinc finger protein 517
66	submission	GEMIN8	gem nuclear organelle associated protein 8
66	submission	CCNI2	cyclin I family member 2
66	submission	CEP350	centrosomal protein 350
66	submission	STC2	stanniocalcin 2
66	submission	NEURL1	neuralized E3 ubiquitin protein ligase 1
66	submission	MVB12B	multivesicular body subunit 12B
66	submission	BICD2	BICD cargo adaptor 2
66	submission	ZPR1	ZPR1 zinc finger
66	submission	CERS2	ceramide synthase 2
66	submission	CDC42BPB	CDC42 binding protein kinase beta
66	submission	ATG4A	autophagy related 4A cysteine peptidase
66	submission	SLC30A9	solute carrier family 30 member 9
66	submission	LLGL1	LLGL scribble cell polarity complex component 1
66	submission	WDR27	WD repeat domain 27
66	submission	OLFML3	olfactomedin like 3
65	submission	PGM5	phosphoglucomutase 5
65	submission	EIF4E1B	eukaryotic translation initiation factor 4E family member 1B
65	submission	MTSS1L	MTSS1L, I-BAR domain containing
65	submission	SYT17	synaptotagmin 17
65	submission	TMEM164	transmembrane protein 164
65	submission	FAM49B	family with sequence similarity 49 member B
65	submission	B3GALT1	beta-1,3-galactosyltransferase 1
65	submission	HIPK2	homeodomain interacting protein kinase 2
65	submission	PPIL6	peptidylprolyl isomerase like 6
65	submission	SLC44A2	solute carrier family 44 member 2
65	submission	HSD17B12	hydroxysteroid 17-beta dehydrogenase 12
65	submission	PIAS3	protein inhibitor of activated STAT 3
65	submission	SDC3	syndecan 3
65	submission	TP53AIP1	tumor protein p53 regulated apoptosis inducing protein 1
65	submission	G6PC	glucose-6-phosphatase catalytic subunit
65	submission	C9orf139	chromosome 9 open reading frame 139
65	submission	PHOSPHO2-KLHL23	PHOSPHO2-KLHL23 readthrough
65	submission	UBIAD1	UbiA prenyltransferase domain containing 1
65	submission	ANPEP	alanyl aminopeptidase, membrane
64	submission	RSF1	remodeling and spacing factor 1
64	submission	MAPRE1	microtubule associated protein RP/EB family member 1
64	submission	TGFA	transforming growth factor alpha
64	submission	SHISA6	shisa family member 6
64	submission	SEMA3F	semaphorin 3F
64	submission	STPG4	sperm-tail PG-rich repeat containing 4
64	submission	CHAC1	ChaC glutathione specific gamma-glutamylcyclotransferase 1
64	submission	TBC1D7-LOC100130357	TBC1D7-LOC100130357 readthrough
64	submission	RUNX3	runt related transcription factor 3
64	submission	VSIG10L	V-set and immunoglobulin domain containing 10 like
64	submission	CYCS	cytochrome c, somatic
64	submission	ESS2	ess-2 splicing factor homolog
64	submission	CCNY	cyclin Y
64	submission	MRPL35	mitochondrial ribosomal protein L35
63	submission	GGT5	gamma-glutamyltransferase 5
63	submission	MTURN	maturin, neural progenitor differentiation regulator homolog
63	submission	MICAL3	microtubule associated monooxygenase, calponin and LIM domain containing 3
63	submission	PDCD11	programmed cell death 11
63	submission	EFCAB12	EF-hand calcium binding domain 12
63	submission	HERC6	HECT and RLD domain containing E3 ubiquitin protein ligase family member 6
63	submission	LIMD2	LIM domain containing 2
63	submission	AGTPBP1	ATP/GTP binding protein 1
63	submission	REPS2	RALBP1 associated Eps domain containing 2
63	submission	ATP2C1	ATPase secretory pathway Ca2+ transporting 1
63	submission	SNTB2	syntrophin beta 2
63	submission	MAP2K7	mitogen-activated protein kinase kinase 7
63	submission	NPTXR	neuronal pentraxin receptor
63	submission	SMG6	SMG6, nonsense mediated mRNA decay factor
62	submission	YWHAZ	tyrosine 3-monooxygenase/tryptophan 5-monooxygenase activation protein zeta
62	submission	FZR1	fizzy and cell division cycle 20 related 1
62	submission	CTIF	cap binding complex dependent translation initiation factor
62	submission	SLC12A9	solute carrier family 12 member 9
62	submission	P3H4	prolyl 3-hydroxylase family member 4 (non-enzymatic)
62	submission	ETF1	eukaryotic translation termination factor 1
62	submission	LZTS1	leucine zipper tumor suppressor 1
62	submission	TRABD2B	TraB domain containing 2B
62	submission	RAB2B	RAB2B, member RAS oncogene family
62	submission	WIZ	WIZ zinc finger
62	submission	ADAMTSL1	ADAMTS like 1
62	submission	RASGRP2	RAS guanyl releasing protein 2
62	submission	PANK2	pantothenate kinase 2
61	submission	GOLGA7	golgin A7
61	submission	XIRP1	xin actin binding repeat containing 1
61	submission	ME2	malic enzyme 2
61	submission	RPS6KA3	ribosomal protein S6 kinase A3
61	submission	KRT33B	keratin 33B
61	submission	TMEM127	transmembrane protein 127
61	submission	RAMP3	receptor activity modifying protein 3
61	submission	TAT	tyrosine aminotransferase
61	submission	ZNF512B	zinc finger protein 512B
61	submission	ZFYVE16	zinc finger FYVE-type containing 16
61	submission	DHRS7B	dehydrogenase/reductase 7B
61	submission	SEC22C	SEC22 homolog C, vesicle trafficking protein
61	submission	UNC5D	unc-5 netrin receptor D
61	submission	ZC3H7B	zinc finger CCCH-type containing 7B
61	submission	TFCP2L1	transcription factor CP2 like 1
61	submission	CCDC149	coiled-coil domain containing 149
61	submission	PPP3CA	protein phosphatase 3 catalytic subunit alpha
61	submission	COLQ	collagen like tail subunit of asymmetric acetylcholinesterase
61	submission	HSF5	heat shock transcription factor 5
61	submission	KLHDC7A	kelch domain containing 7A
61	submission	ARMC8	armadillo repeat containing 8
60	submission	ZNF546	zinc finger protein 546
60	submission	ZNF264	zinc finger protein 264
60	submission	CD47	CD47 molecule
60	submission	CALCOCO2	calcium binding and coiled-coil domain 2
60	submission	ZFR2	zinc finger RNA binding protein 2
60	submission	TTYH3	tweety family member 3
60	submission	NPTX1	neuronal pentraxin 1
60	submission	ITGB5	integrin subunit beta 5
60	submission	PLXNA1	plexin A1
60	submission	REEP2	receptor accessory protein 2
60	submission	STX6	syntaxin 6
60	submission	KIF21B	kinesin family member 21B
60	submission	TRAF3	TNF receptor associated factor 3
60	submission	ZNF704	zinc finger protein 704
60	submission	WDR59	WD repeat domain 59
60	submission	MMP8	matrix metallopeptidase 8
60	submission	TMEM37	transmembrane protein 37
60	submission	RNF7	ring finger protein 7
60	submission	GNAO1	G protein subunit alpha o1
59	submission	RIPPLY1	ripply transcriptional repressor 1
59	submission	TMEM132D	transmembrane protein 132D
59	submission	SLCO2A1	solute carrier organic anion transporter family member 2A1
59	submission	SLC31A1	solute carrier family 31 member 1
59	submission	TRIM7	tripartite motif containing 7
59	submission	MAATS1	MYCBP associated and testis expressed 1
59	submission	PPFIBP2	PPFIA binding protein 2
59	submission	MTRF1L	mitochondrial translational release factor 1 like
59	submission	ORAI2	ORAI calcium release-activated calcium modulator 2
59	submission	ATXN1	ataxin 1
59	submission	GRIPAP1	GRIP1 associated protein 1
59	submission	PEG10	paternally expressed 10
59	submission	DOLPP1	dolichyldiphosphatase 1
59	submission	C10orf25	chromosome 10 open reading frame 25
59	submission	DUSP13	dual specificity phosphatase 13
59	submission	SP1	Sp1 transcription factor
59	submission	ZNF275	zinc finger protein 275
59	submission	CPXM2	carboxypeptidase X, M14 family member 2
59	submission	POLR3H	RNA polymerase III subunit H
59	submission	SMLR1	small leucine rich protein 1
58	submission	USH1C	USH1 protein network component harmonin
58	submission	NFATC3	nuclear factor of activated T cells 3
58	submission	ADCYAP1R1	ADCYAP receptor type I
58	submission	RPA3	replication protein A3
58	submission	CCR9	C-C motif chemokine receptor 9
58	submission	SDK2	sidekick cell adhesion molecule 2
58	submission	COASY	Coenzyme A synthase
58	submission	LIF	LIF, interleukin 6 family cytokine
58	submission	KCNAB2	potassium voltage-gated channel subfamily A regulatory beta subunit 2
58	submission	CD2BP2	CD2 cytoplasmic tail binding protein 2
58	submission	TNS1	tensin 1
58	submission	MYZAP	myocardial zonula adherens protein
58	submission	DCX	doublecortin
58	submission	CDKN2AIP	CDKN2A interacting protein
58	submission	HNRNPUL1	heterogeneous nuclear ribonucleoprotein U like 1
58	submission	IQCE	IQ motif containing E
58	submission	MYRF	myelin regulatory factor
58	submission	CTNS	cystinosin, lysosomal cystine transporter
57	submission	TECPR2	tectonin beta-propeller repeat containing 2
57	submission	FAM169B	family with sequence similarity 169 member B
57	submission	HIF1AN	hypoxia inducible factor 1 subunit alpha inhibitor
57	submission	GPR161	G protein-coupled receptor 161
57	submission	P2RX2	purinergic receptor P2X 2
57	submission	DDX3Y	DEAD-box helicase 3 Y-linked
57	submission	TNFAIP1	TNF alpha induced protein 1
57	submission	KIT	KIT proto-oncogene receptor tyrosine kinase
57	submission	FAAP100	FA core complex associated protein 100
57	submission	C4orf46	chromosome 4 open reading frame 46
57	submission	ZNHIT3	zinc finger HIT-type containing 3
57	submission	MYORG	myogenesis regulating glycosidase (putative)
57	submission	SPTB	spectrin beta, erythrocytic
57	submission	RS1	retinoschisin 1
57	submission	ETV6	ETS variant 6
56	submission	SH3TC2	SH3 domain and tetratricopeptide repeats 2
56	submission	KCNJ9	potassium voltage-gated channel subfamily J member 9
56	submission	STARD7	StAR related lipid transfer domain containing 7
56	submission	THEM4	thioesterase superfamily member 4
56	submission	THAP3	THAP domain containing 3
56	submission	AEN	apoptosis enhancing nuclease
56	submission	NPAP1	nuclear pore associated protein 1
56	submission	PPP1R27	protein phosphatase 1 regulatory subunit 27
56	submission	ARID3A	AT-rich interaction domain 3A
56	submission	PWWP3A	PWWP domain containing 3A, DNA repair factor
56	submission	OTULINL	OTU deubiquitinase with linear linkage specificity like
56	submission	SPRYD3	SPRY domain containing 3
56	submission	DAB2IP	DAB2 interacting protein
56	submission	DNAL4	dynein axonemal light chain 4
56	submission	MRPS25	mitochondrial ribosomal protein S25
56	submission	FAM168B	family with sequence similarity 168 member B
56	submission	SLC16A1	solute carrier family 16 member 1
56	submission	PTPA	protein phosphatase 2 phosphatase activator
56	submission	PHF21A	PHD finger protein 21A
56	submission	RIMBP2	RIMS binding protein 2
56	submission	IER5L	immediate early response 5 like
56	submission	KIAA0513	KIAA0513
56	submission	PIAS2	protein inhibitor of activated STAT 2
56	submission	SLC48A1	solute carrier family 48 member 1
55	submission	AMACR	alpha-methylacyl-CoA racemase
55	submission	RAPGEF3	Rap guanine nucleotide exchange factor 3
55	submission	CSPG4	chondroitin sulfate proteoglycan 4
55	submission	AGFG2	ArfGAP with FG repeats 2
55	submission	ARIH2	ariadne RBR E3 ubiquitin protein ligase 2
55	submission	TRAPPC9	trafficking protein particle complex 9
55	submission	RBM3	RNA binding motif protein 3
55	submission	SLC37A2	solute carrier family 37 member 2
55	submission	SLC35E1	solute carrier family 35 member E1
55	submission	PCDH12	protocadherin 12
55	submission	TMED4	transmembrane p24 trafficking protein 4
55	submission	ZSCAN18	zinc finger and SCAN domain containing 18
55	submission	SPRY3	sprouty RTK signaling antagonist 3
55	submission	EEF1AKMT3	EEF1A lysine methyltransferase 3
55	submission	ARHGAP39	Rho GTPase activating protein 39
55	submission	APOLD1	apolipoprotein L domain containing 1
54	submission	SRGAP1	SLIT-ROBO Rho GTPase activating protein 1
54	submission	NIPA1	NIPA magnesium transporter 1
54	submission	LRPAP1	LDL receptor related protein associated protein 1
54	submission	MUC1	mucin 1, cell surface associated
54	submission	ALKBH5	alkB homolog 5, RNA demethylase
54	submission	SMIM29	small integral membrane protein 29
54	submission	SBK3	SH3 domain binding kinase family member 3
54	submission	MED1	mediator complex subunit 1
54	submission	ADAP2	ArfGAP with dual PH domains 2
54	submission	PPM1L	protein phosphatase, Mg2+/Mn2+ dependent 1L
54	submission	FOSL2	FOS like 2, AP-1 transcription factor subunit
54	submission	MGAT5	alpha-1,6-mannosylglycoprotein 6-beta-N-acetylglucosaminyltransferase
54	submission	WASF2	WAS protein family member 2
54	submission	SPATA19	spermatogenesis associated 19
54	submission	SLC6A12	solute carrier family 6 member 12
54	submission	PPP1R12A	protein phosphatase 1 regulatory subunit 12A
53	submission	PRX	periaxin
53	submission	SLC39A3	solute carrier family 39 member 3
53	submission	TVP23B	trans-golgi network vesicle protein 23 homolog B
53	submission	RAB43	RAB43, member RAS oncogene family
53	submission	C17orf107	chromosome 17 open reading frame 107
53	submission	ADGRL3	adhesion G protein-coupled receptor L3
53	submission	OSMR	oncostatin M receptor
53	submission	SERPINA11	serpin family A member 11
53	submission	TRIB3	tribbles pseudokinase 3
53	submission	SEC14L1	SEC14 like lipid binding 1
53	submission	CEP85	centrosomal protein 85
53	submission	WDR45	WD repeat domain 45
53	submission	SNAP23	synaptosome associated protein 23
53	submission	TMEM173	transmembrane protein 173
53	submission	CD48	CD48 molecule
53	submission	ANKS3	ankyrin repeat and sterile alpha motif domain containing 3
53	submission	TMEM189-UBE2V1	TMEM189-UBE2V1 readthrough
53	submission	RAB11FIP4	RAB11 family interacting protein 4
53	submission	TMEM248	transmembrane protein 248
53	submission	ZNF598	zinc finger protein 598
52	submission	GRIP2	glutamate receptor interacting protein 2
52	submission	ISY1-RAB43	ISY1-RAB43 readthrough
52	submission	P2RY2	purinergic receptor P2Y2
52	submission	EPHB2	EPH receptor B2
52	submission	STS	steroid sulfatase
52	submission	PLEKHG4B	pleckstrin homology and RhoGEF domain containing G4B
52	submission	LLCFC1	LLLL and CFNLAS motif containing 1
52	submission	STAMBPL1	STAM binding protein like 1
52	submission	PLD6	phospholipase D family member 6
52	submission	SYT12	synaptotagmin 12
52	submission	MRPS10	mitochondrial ribosomal protein S10
52	submission	AP1AR	adaptor related protein complex 1 associated regulatory protein
52	submission	AGPAT3	1-acylglycerol-3-phosphate O-acyltransferase 3
52	submission	IBTK	inhibitor of Bruton tyrosine kinase
52	submission	TRAK2	trafficking kinesin protein 2
52	submission	RNPEPL1	arginyl aminopeptidase like 1
52	submission	WRNIP1	Werner helicase interacting protein 1
52	submission	2023-09-08	septin 8
52	submission	BMF	Bcl2 modifying factor
52	submission	PAF1	PAF1 homolog, Paf1/RNA polymerase II complex component
52	submission	STK40	serine/threonine kinase 40
52	submission	MEGF9	multiple EGF like domains 9
52	submission	FMN1	formin 1
51	submission	DNAJC5	DnaJ heat shock protein family (Hsp40) member C5
51	submission	HIRIP3	HIRA interacting protein 3
51	submission	SLC22A12	solute carrier family 22 member 12
51	submission	NDST1	N-deacetylase and N-sulfotransferase 1
51	submission	TP53I11	tumor protein p53 inducible protein 11
51	submission	HPCA	hippocalcin
51	submission	MYO9B	myosin IXB
51	submission	POTEM	POTE ankyrin domain family member M
51	submission	ZYG11B	zyg-11 family member B, cell cycle regulator
51	submission	OXSR1	oxidative stress responsive kinase 1
51	submission	AGRN	agrin
51	submission	ELFN2	extracellular leucine rich repeat and fibronectin type III domain containing 2
51	submission	WDR92	WD repeat domain 92
51	submission	KCNIP2	potassium voltage-gated channel interacting protein 2
51	submission	TTYH2	tweety family member 2
51	submission	PTX3	pentraxin 3
51	submission	FAM193A	family with sequence similarity 193 member A
51	submission	RPS29	ribosomal protein S29
51	submission	PTPN21	protein tyrosine phosphatase, non-receptor type 21
51	submission	GMEB1	glucocorticoid modulatory element binding protein 1
50	submission	FOXK1	forkhead box K1
50	submission	NUDCD3	NudC domain containing 3
50	submission	NLRC5	NLR family CARD domain containing 5
50	submission	H6PD	hexose-6-phosphate dehydrogenase/glucose 1-dehydrogenase
50	submission	PIK3IP1	phosphoinositide-3-kinase interacting protein 1
50	submission	CAMKK1	calcium/calmodulin dependent protein kinase kinase 1
50	submission	HDAC5	histone deacetylase 5
50	submission	GPR61	G protein-coupled receptor 61
50	submission	DEF8	differentially expressed in FDCP 8 homolog
50	submission	LTK	leukocyte receptor tyrosine kinase
50	submission	SYVN1	synoviolin 1
50	submission	RSPRY1	ring finger and SPRY domain containing 1
50	submission	CRTC3	CREB regulated transcription coactivator 3
50	submission	CD209	CD209 molecule
50	submission	FSCN1	fascin actin-bundling protein 1
50	submission	LCORL	ligand dependent nuclear receptor corepressor like
50	submission	DST	dystonin
50	submission	GART	phosphoribosylglycinamide formyltransferase, phosphoribosylglycinamide synthetase, phosphoribosylaminoimidazole synthetase
50	submission	ZBTB37	zinc finger and BTB domain containing 37
50	submission	ATXN7	ataxin 7

## Sheet: hsa-miR-7854-3p
Target Score	miRNA Name	Gene Symbol	Gene Description
99	hsa-miR-7854-3p	PLAGL2	PLAG1 like zinc finger 2
96	hsa-miR-7854-3p	FADS1	fatty acid desaturase 1
96	hsa-miR-7854-3p	DLGAP5	DLG associated protein 5
96	hsa-miR-7854-3p	ACTR1A	ARP1 actin related protein 1 homolog A
95	hsa-miR-7854-3p	DHRS4	dehydrogenase/reductase 4
95	hsa-miR-7854-3p	OVOL1	ovo like transcriptional repressor 1
95	hsa-miR-7854-3p	GATAD2A	GATA zinc finger domain containing 2A
95	hsa-miR-7854-3p	SLC38A2	solute carrier family 38 member 2
94	hsa-miR-7854-3p	RAB14	RAB14, member RAS oncogene family
94	hsa-miR-7854-3p	ZC3H11A	zinc finger CCCH-type containing 11A
94	hsa-miR-7854-3p	ABCA10	ATP binding cassette subfamily A member 10
93	hsa-miR-7854-3p	GXYLT1	glucoside xylosyltransferase 1
93	hsa-miR-7854-3p	SLC25A16	solute carrier family 25 member 16
93	hsa-miR-7854-3p	RBM7	RNA binding motif protein 7
93	hsa-miR-7854-3p	KLF13	Kruppel like factor 13
92	hsa-miR-7854-3p	KSR2	kinase suppressor of ras 2
92	hsa-miR-7854-3p	NAMPT	nicotinamide phosphoribosyltransferase
92	hsa-miR-7854-3p	ENPP1	ectonucleotide pyrophosphatase/phosphodiesterase 1
92	hsa-miR-7854-3p	GPC1	glypican 1
92	hsa-miR-7854-3p	GEMIN5	gem nuclear organelle associated protein 5
92	hsa-miR-7854-3p	SDK2	sidekick cell adhesion molecule 2
92	hsa-miR-7854-3p	ADGRF1	adhesion G protein-coupled receptor F1
91	hsa-miR-7854-3p	HMMR	hyaluronan mediated motility receptor
91	hsa-miR-7854-3p	MGAT2	mannosyl (alpha-1,6-)-glycoprotein beta-1,2-N-acetylglucosaminyltransferase
91	hsa-miR-7854-3p	TNRC6B	trinucleotide repeat containing 6B
91	hsa-miR-7854-3p	HIRIP3	HIRA interacting protein 3
90	hsa-miR-7854-3p	STK40	serine/threonine kinase 40
90	hsa-miR-7854-3p	ANTXR1	ANTXR cell adhesion molecule 1
90	hsa-miR-7854-3p	ITGA8	integrin subunit alpha 8
90	hsa-miR-7854-3p	SFTA3	surfactant associated 3
90	hsa-miR-7854-3p	HDAC3	histone deacetylase 3
90	hsa-miR-7854-3p	DNM3	dynamin 3
89	hsa-miR-7854-3p	DAB1	DAB1, reelin adaptor protein
89	hsa-miR-7854-3p	ANKH	ANKH inorganic pyrophosphate transport regulator
89	hsa-miR-7854-3p	ASB7	ankyrin repeat and SOCS box containing 7
89	hsa-miR-7854-3p	AKT3	AKT serine/threonine kinase 3
89	hsa-miR-7854-3p	SLMAP	sarcolemma associated protein
89	hsa-miR-7854-3p	EXT1	exostosin glycosyltransferase 1
88	hsa-miR-7854-3p	DHRS4L2	dehydrogenase/reductase 4 like 2
88	hsa-miR-7854-3p	HSPA5	heat shock protein family A (Hsp70) member 5
88	hsa-miR-7854-3p	NFAT5	nuclear factor of activated T cells 5
88	hsa-miR-7854-3p	DHRS4L1	dehydrogenase/reductase 4 like 1
88	hsa-miR-7854-3p	MAPK14	mitogen-activated protein kinase 14
87	hsa-miR-7854-3p	ZNF473	zinc finger protein 473
87	hsa-miR-7854-3p	ADAM28	ADAM metallopeptidase domain 28
87	hsa-miR-7854-3p	CCNYL1	cyclin Y like 1
87	hsa-miR-7854-3p	COL4A6	collagen type IV alpha 6 chain
87	hsa-miR-7854-3p	NLRP8	NLR family pyrin domain containing 8
87	hsa-miR-7854-3p	INO80D	INO80 complex subunit D
87	hsa-miR-7854-3p	STK32C	serine/threonine kinase 32C
86	hsa-miR-7854-3p	INSIG1	insulin induced gene 1
86	hsa-miR-7854-3p	PDS5B	PDS5 cohesin associated factor B
86	hsa-miR-7854-3p	EXOC6	exocyst complex component 6
86	hsa-miR-7854-3p	AQP11	aquaporin 11
86	hsa-miR-7854-3p	ZNF225	zinc finger protein 225
86	hsa-miR-7854-3p	PDE4D	phosphodiesterase 4D
86	hsa-miR-7854-3p	POT1	protection of telomeres 1
85	hsa-miR-7854-3p	KIAA1671	KIAA1671
85	hsa-miR-7854-3p	KLHL31	kelch like family member 31
85	hsa-miR-7854-3p	ERFE	erythroferrone
85	hsa-miR-7854-3p	AKIRIN1	akirin 1
85	hsa-miR-7854-3p	RHNO1	RAD9-HUS1-RAD1 interacting nuclear orphan 1
85	hsa-miR-7854-3p	TMEM198	transmembrane protein 198
85	hsa-miR-7854-3p	ARX	aristaless related homeobox
85	hsa-miR-7854-3p	UHMK1	U2AF homology motif kinase 1
85	hsa-miR-7854-3p	BICD2	BICD cargo adaptor 2
85	hsa-miR-7854-3p	RHOH	ras homolog family member H
85	hsa-miR-7854-3p	GTF2H1	general transcription factor IIH subunit 1
85	hsa-miR-7854-3p	ANKRD13A	ankyrin repeat domain 13A
85	hsa-miR-7854-3p	LTBP2	latent transforming growth factor beta binding protein 2
85	hsa-miR-7854-3p	ECHDC2	enoyl-CoA hydratase domain containing 2
84	hsa-miR-7854-3p	PKHD1L1	PKHD1 like 1
84	hsa-miR-7854-3p	SEMA4F	ssemaphorin 4F
84	hsa-miR-7854-3p	FAM171A1	family with sequence similarity 171 member A1
84	hsa-miR-7854-3p	ZNF460	zinc finger protein 460
84	hsa-miR-7854-3p	STXBP5L	syntaxin binding protein 5 like
84	hsa-miR-7854-3p	CMTM4	CKLF like MARVEL transmembrane domain containing 4
84	hsa-miR-7854-3p	ZNF223	zinc finger protein 223
83	hsa-miR-7854-3p	PLD5	phospholipase D family member 5
83	hsa-miR-7854-3p	SNX20	sorting nexin 20
83	hsa-miR-7854-3p	FOXP3	forkhead box P3
83	hsa-miR-7854-3p	AMOT	angiomotin
83	hsa-miR-7854-3p	CFL2	cofilin 2
83	hsa-miR-7854-3p	TMEM253	transmembrane protein 253
82	hsa-miR-7854-3p	XCL1	X-C motif chemokine ligand 1
82	hsa-miR-7854-3p	INVS	inversin
82	hsa-miR-7854-3p	HTR3A	5-hydroxytryptamine receptor 3A
82	hsa-miR-7854-3p	CAT	catalase
82	hsa-miR-7854-3p	EVA1A	eva-1 homolog A, regulator of programmed cell death
82	hsa-miR-7854-3p	NXT2	nuclear transport factor 2 like export factor 2
82	hsa-miR-7854-3p	THRAP3	thyroid hormone receptor associated protein 3
81	hsa-miR-7854-3p	ZSCAN22	zinc finger and SCAN domain containing 22
81	hsa-miR-7854-3p	SLC41A1	solute carrier family 41 member 1
81	hsa-miR-7854-3p	UNC5D	unc-5 netrin receptor D
81	hsa-miR-7854-3p	ZNF618	zinc finger protein 618
81	hsa-miR-7854-3p	UHRF1BP1	UHRF1 binding protein 1
81	hsa-miR-7854-3p	ATRNL1	attractin like 1
81	hsa-miR-7854-3p	SAP30BP	SAP30 binding protein
80	hsa-miR-7854-3p	FAM222B	family with sequence similarity 222 member B
80	hsa-miR-7854-3p	COMMD10	COMM domain containing 10
80	hsa-miR-7854-3p	KIAA0355	KIAA0355
80	hsa-miR-7854-3p	SOCS3	suppressor of cytokine signaling 3
80	hsa-miR-7854-3p	CPA4	carboxypeptidase A4
80	hsa-miR-7854-3p	IGDCC4	immunoglobulin superfamily DCC subclass member 4
80	hsa-miR-7854-3p	CDHR3	cadherin related family member 3
80	hsa-miR-7854-3p	PISD	phosphatidylserine decarboxylase
80	hsa-miR-7854-3p	SYPL2	synaptophysin like 2
80	hsa-miR-7854-3p	KIAA0754	KIAA0754
80	hsa-miR-7854-3p	POLR2F	RNA polymerase II subunit F
80	hsa-miR-7854-3p	KATNAL1	katanin catalytic subunit A1 like 1
80	hsa-miR-7854-3p	GPR37	G protein-coupled receptor 37
80	hsa-miR-7854-3p	TCF7L1	transcription factor 7 like 1
80	hsa-miR-7854-3p	PRKAA2	protein kinase AMP-activated catalytic subunit alpha 2
80	hsa-miR-7854-3p	ISG20L2	interferon stimulated exonuclease gene 20 like 2
80	hsa-miR-7854-3p	RIMS4	regulating synaptic membrane exocytosis 4
79	hsa-miR-7854-3p	NSUN5	NOP2/Sun RNA methyltransferase family member 5
79	hsa-miR-7854-3p	LRRC27	leucine rich repeat containing 27
79	hsa-miR-7854-3p	VASH1	vasohibin 1
79	hsa-miR-7854-3p	MSI2	musashi RNA binding protein 2
79	hsa-miR-7854-3p	KLK10	kallikrein related peptidase 10
79	hsa-miR-7854-3p	SNTB1	syntrophin beta 1
79	hsa-miR-7854-3p	MFSD14A	major facilitator superfamily domain containing 14A
79	hsa-miR-7854-3p	PBX3	PBX homeobox 3
79	hsa-miR-7854-3p	EFNB3	ephrin B3
79	hsa-miR-7854-3p	CNTF	ciliary neurotrophic factor
78	hsa-miR-7854-3p	DFFA	DNA fragmentation factor subunit alpha
78	hsa-miR-7854-3p	GUCY1A1	guanylate cyclase 1 soluble subunit alpha 1
78	hsa-miR-7854-3p	TECPR2	tectonin beta-propeller repeat containing 2
78	hsa-miR-7854-3p	INTS6	integrator complex subunit 6
78	hsa-miR-7854-3p	ETV6	ETS variant 6
77	hsa-miR-7854-3p	HMOX2	heme oxygenase 2
77	hsa-miR-7854-3p	CIAPIN1	cytokine induced apoptosis inhibitor 1
77	hsa-miR-7854-3p	SBDS	SBDS, ribosome maturation factor
77	hsa-miR-7854-3p	SETD9	SET domain containing 9
77	hsa-miR-7854-3p	TMEM87A	transmembrane protein 87A
77	hsa-miR-7854-3p	GOLGB1	golgin B1
77	hsa-miR-7854-3p	ARID1A	AT-rich interaction domain 1A
77	hsa-miR-7854-3p	PTBP3	polypyrimidine tract binding protein 3
77	hsa-miR-7854-3p	ZSWIM5	zinc finger SWIM-type containing 5
77	hsa-miR-7854-3p	FAM122C	family with sequence similarity 122C
77	hsa-miR-7854-3p	TXLNG	taxilin gamma
76	hsa-miR-7854-3p	APH1B	aph-1 homolog B, gamma-secretase subunit
76	hsa-miR-7854-3p	MORC2	MORC family CW-type zinc finger 2
76	hsa-miR-7854-3p	CARM1	coactivator associated arginine methyltransferase 1
76	hsa-miR-7854-3p	TRIM39	tripartite motif containing 39
76	hsa-miR-7854-3p	RPL41	ribosomal protein L41
76	hsa-miR-7854-3p	ZFAND3	zinc finger AN1-type containing 3
76	hsa-miR-7854-3p	ABHD2	abhydrolase domain containing 2
76	hsa-miR-7854-3p	CDC42BPB	CDC42 binding protein kinase beta
76	hsa-miR-7854-3p	SEMA3A	semaphorin 3A
76	hsa-miR-7854-3p	SLC17A4	solute carrier family 17 member 4
76	hsa-miR-7854-3p	DBT	dihydrolipoamide branched chain transacylase E2
75	hsa-miR-7854-3p	ZDHHC23	zinc finger DHHC-type containing 23
75	hsa-miR-7854-3p	BMPR2	bone morphogenetic protein receptor type 2
75	hsa-miR-7854-3p	CREBRF	CREB3 regulatory factor
75	hsa-miR-7854-3p	EGR1	early growth response 1
75	hsa-miR-7854-3p	ARFGEF2	ADP ribosylation factor guanine nucleotide exchange factor 2
75	hsa-miR-7854-3p	RBM11	RNA binding motif protein 11
75	hsa-miR-7854-3p	PLXNA4	plexin A4
75	hsa-miR-7854-3p	MED21	mediator complex subunit 21
75	hsa-miR-7854-3p	FRMD4A	FERM domain containing 4A
75	hsa-miR-7854-3p	RANBP10	RAN binding protein 10
74	hsa-miR-7854-3p	C11orf16	chromosome 11 open reading frame 16
74	hsa-miR-7854-3p	FAM89B	family with sequence similarity 89 member B
74	hsa-miR-7854-3p	ONECUT2	one cut homeobox 2
74	hsa-miR-7854-3p	SH3RF3	SH3 domain containing ring finger 3
74	hsa-miR-7854-3p	SHANK1	SH3 and multiple ankyrin repeat domains 1
74	hsa-miR-7854-3p	MORN1	MORN repeat containing 1
74	hsa-miR-7854-3p	RIMKLB	ribosomal modification protein rimK like family member B
74	hsa-miR-7854-3p	TOB1	transducer of ERBB2, 1
74	hsa-miR-7854-3p	FAM9A	family with sequence similarity 9 member A
74	hsa-miR-7854-3p	TMEM41B	transmembrane protein 41B
74	hsa-miR-7854-3p	FECH	ferrochelatase
74	hsa-miR-7854-3p	DUSP28	dual specificity phosphatase 28
73	hsa-miR-7854-3p	INPP5F	inositol polyphosphate-5-phosphatase F
73	hsa-miR-7854-3p	ZNF532	zinc finger protein 532
73	hsa-miR-7854-3p	RPRD1A	regulation of nuclear pre-mRNA domain containing 1A
73	hsa-miR-7854-3p	ACVR2A	activin A receptor type 2A
73	hsa-miR-7854-3p	HERC6	HECT and RLD domain containing E3 ubiquitin protein ligase family member 6
73	hsa-miR-7854-3p	CREB5	cAMP responsive element binding protein 5
73	hsa-miR-7854-3p	SP2	Sp2 transcription factor
73	hsa-miR-7854-3p	DEPDC5	DEP domain containing 5
73	hsa-miR-7854-3p	TRABD2B	TraB domain containing 2B
73	hsa-miR-7854-3p	GLCE	glucuronic acid epimerase
73	hsa-miR-7854-3p	TTR	transthyretin
73	hsa-miR-7854-3p	TNNI1	troponin I1, slow skeletal type
72	hsa-miR-7854-3p	SIDT2	SID1 transmembrane family member 2
72	hsa-miR-7854-3p	WIPF1	WAS/WASL interacting protein family member 1
72	hsa-miR-7854-3p	WFDC5	WAP four-disulfide core domain 5
72	hsa-miR-7854-3p	IL2RG	interleukin 2 receptor subunit gamma
72	hsa-miR-7854-3p	CCDC69	coiled-coil domain containing 69
72	hsa-miR-7854-3p	SHISA7	shisa family member 7
72	hsa-miR-7854-3p	MPZL3	myelin protein zero like 3
72	hsa-miR-7854-3p	DIAPH1	diaphanous related formin 1
72	hsa-miR-7854-3p	SOX6	SRY-box 6
72	hsa-miR-7854-3p	CLYBL	citrate lyase beta like
72	hsa-miR-7854-3p	TAGAP	T cell activation RhoGTPase activating protein
71	hsa-miR-7854-3p	NEUROD4	neuronal differentiation 4
71	hsa-miR-7854-3p	RNF144B	ring finger protein 144B
71	hsa-miR-7854-3p	NCCRP1	non-specific cytotoxic cell receptor protein 1 homolog (zebrafish)
71	hsa-miR-7854-3p	FLVCR2	feline leukemia virus subgroup C cellular receptor family member 2
71	hsa-miR-7854-3p	USP14	ubiquitin specific peptidase 14
71	hsa-miR-7854-3p	FER1L6	fer-1 like family member 6
71	hsa-miR-7854-3p	PPCS	phosphopantothenoylcysteine synthetase
71	hsa-miR-7854-3p	SLC4A8	solute carrier family 4 member 8
71	hsa-miR-7854-3p	CACNB3	calcium voltage-gated channel auxiliary subunit beta 3
71	hsa-miR-7854-3p	FPGT-TNNI3K	FPGT-TNNI3K readthrough
71	hsa-miR-7854-3p	MAMLD1	mastermind like domain containing 1
71	hsa-miR-7854-3p	RIOK3	RIO kinase 3
71	hsa-miR-7854-3p	BRPF3	bromodomain and PHD finger containing 3
71	hsa-miR-7854-3p	SOAT1	sterol O-acyltransferase 1
71	hsa-miR-7854-3p	MIP	major intrinsic protein of lens fiber
71	hsa-miR-7854-3p	TNNI3K	TNNI3 interacting kinase
71	hsa-miR-7854-3p	CBX5	chromobox 5
71	hsa-miR-7854-3p	AKR1C2	aldo-keto reductase family 1 member C2
71	hsa-miR-7854-3p	SH3BGRL2	SH3 domain binding glutamate rich protein like 2
71	hsa-miR-7854-3p	CPQ	carboxypeptidase Q
71	hsa-miR-7854-3p	L2HGDH	L-2-hydroxyglutarate dehydrogenase
71	hsa-miR-7854-3p	CORO7	coronin 7
71	hsa-miR-7854-3p	MINDY4	MINDY lysine 48 deubiquitinase 4
71	hsa-miR-7854-3p	RBFOX3	RNA binding fox-1 homolog 3
70	hsa-miR-7854-3p	SPATA31D4	SPATA31 subfamily D member 4
70	hsa-miR-7854-3p	ATM	ATM serine/threonine kinase
70	hsa-miR-7854-3p	SP3	Sp3 transcription factor
70	hsa-miR-7854-3p	SCN3B	sodium voltage-gated channel beta subunit 3
70	hsa-miR-7854-3p	CKAP2L	cytoskeleton associated protein 2 like
70	hsa-miR-7854-3p	FBN2	fibrillin 2
70	hsa-miR-7854-3p	EHF	ETS homologous factor
70	hsa-miR-7854-3p	PPP1R12B	protein phosphatase 1 regulatory subunit 12B
70	hsa-miR-7854-3p	FBXW11	F-box and WD repeat domain containing 11
70	hsa-miR-7854-3p	SPATA31D3	SPATA31 subfamily D member 3
70	hsa-miR-7854-3p	ECEL1	endothelin converting enzyme like 1
70	hsa-miR-7854-3p	CCDC6	coiled-coil domain containing 6
70	hsa-miR-7854-3p	ZBTB43	zinc finger and BTB domain containing 43
70	hsa-miR-7854-3p	ARHGDIA	Rho GDP dissociation inhibitor alpha
69	hsa-miR-7854-3p	TMEM119	transmembrane protein 119
69	hsa-miR-7854-3p	C9orf43	chromosome 9 open reading frame 43
69	hsa-miR-7854-3p	SLC39A9	solute carrier family 39 member 9
69	hsa-miR-7854-3p	GIPC2	GIPC PDZ domain containing family member 2
69	hsa-miR-7854-3p	LY6G6C	lymphocyte antigen 6 family member G6C
69	hsa-miR-7854-3p	LALBA	lactalbumin alpha
69	hsa-miR-7854-3p	NEK11	NIMA related kinase 11
69	hsa-miR-7854-3p	NUP54	nucleoporin 54
69	hsa-miR-7854-3p	SOGA1	suppressor of glucose, autophagy associated 1
69	hsa-miR-7854-3p	RAB11FIP1	RAB11 family interacting protein 1
68	hsa-miR-7854-3p	KRT4	keratin 4
68	hsa-miR-7854-3p	SSBP3	single stranded DNA binding protein 3
68	hsa-miR-7854-3p	IRF9	interferon regulatory factor 9
68	hsa-miR-7854-3p	WNT5A	Wnt family member 5A
68	hsa-miR-7854-3p	ERICH2	glutamate rich 2
68	hsa-miR-7854-3p	RAB44	RAB44, member RAS oncogene family
68	hsa-miR-7854-3p	LPXN	leupaxin
68	hsa-miR-7854-3p	MYO7A	myosin VIIA
67	hsa-miR-7854-3p	C17orf51	chromosome 17 open reading frame 51
67	hsa-miR-7854-3p	SPCS3	signal peptidase complex subunit 3
67	hsa-miR-7854-3p	HIST2H2BE	histone cluster 2 H2B family member e
67	hsa-miR-7854-3p	KCNB1	potassium voltage-gated channel subfamily B member 1
67	hsa-miR-7854-3p	ZNF749	zinc finger protein 749
67	hsa-miR-7854-3p	CNTLN	centlein
67	hsa-miR-7854-3p	PHF6	PHD finger protein 6
67	hsa-miR-7854-3p	RIOX2	ribosomal oxygenase 2
67	hsa-miR-7854-3p	CS	citrate synthase
67	hsa-miR-7854-3p	OS9	OS9, endoplasmic reticulum lectin
67	hsa-miR-7854-3p	KCNN4	potassium calcium-activated channel subfamily N member 4
67	hsa-miR-7854-3p	PITPNC1	phosphatidylinositol transfer protein cytoplasmic 1
66	hsa-miR-7854-3p	ZNF441	zinc finger protein 441
66	hsa-miR-7854-3p	RGS16	regulator of G protein signaling 16
66	hsa-miR-7854-3p	EDARADD	EDAR associated death domain
66	hsa-miR-7854-3p	SIDT1	SID1 transmembrane family member 1
66	hsa-miR-7854-3p	TBC1D16	TBC1 domain family member 16
66	hsa-miR-7854-3p	CPLANE1	ciliogenesis and planar polarity effector 1
66	hsa-miR-7854-3p	FUT10	fucosyltransferase 10
66	hsa-miR-7854-3p	APBA1	amyloid beta precursor protein binding family A member 1
66	hsa-miR-7854-3p	LAMTOR1	late endosomal/lysosomal adaptor, MAPK and MTOR activator 1
66	hsa-miR-7854-3p	PIP4K2A	phosphatidylinositol-5-phosphate 4-kinase type 2 alpha
66	hsa-miR-7854-3p	SUZ12	SUZ12, polycomb repressive complex 2 subunit
66	hsa-miR-7854-3p	EGR3	early growth response 3
66	hsa-miR-7854-3p	PRLR	prolactin receptor
66	hsa-miR-7854-3p	MCM4	minichromosome maintenance complex component 4
66	hsa-miR-7854-3p	NUFIP2	nuclear FMR1 interacting protein 2
65	hsa-miR-7854-3p	TMEM252	transmembrane protein 252
65	hsa-miR-7854-3p	SAMD8	sterile alpha motif domain containing 8
65	hsa-miR-7854-3p	GNB5	G protein subunit beta 5
65	hsa-miR-7854-3p	RAD51B	RAD51 paralog B
65	hsa-miR-7854-3p	ARRDC3	arrestin domain containing 3
65	hsa-miR-7854-3p	C2CD4A	C2 calcium dependent domain containing 4A
65	hsa-miR-7854-3p	SLC9A7	solute carrier family 9 member A7
65	hsa-miR-7854-3p	ESR2	estrogen receptor 2
64	hsa-miR-7854-3p	FIGN	fidgetin, microtubule severing factor
64	hsa-miR-7854-3p	DERL2	derlin 2
64	hsa-miR-7854-3p	ACAP2	ArfGAP with coiled-coil, ankyrin repeat and PH domains 2
64	hsa-miR-7854-3p	STAT5B	signal transducer and activator of transcription 5B
64	hsa-miR-7854-3p	ARF6	ADP ribosylation factor 6
64	hsa-miR-7854-3p	TLR9	toll like receptor 9
64	hsa-miR-7854-3p	ARPP19	cAMP regulated phosphoprotein 19
64	hsa-miR-7854-3p	IL17RA	interleukin 17 receptor A
64	hsa-miR-7854-3p	CALN1	calneuron 1
64	hsa-miR-7854-3p	PDE10A	phosphodiesterase 10A
64	hsa-miR-7854-3p	IQSEC3	IQ motif and Sec7 domain 3
63	hsa-miR-7854-3p	KIRREL3	kirre like nephrin family adhesion molecule 3
63	hsa-miR-7854-3p	EIF5	eukaryotic translation initiation factor 5
63	hsa-miR-7854-3p	ST7	suppression of tumorigenicity 7
63	hsa-miR-7854-3p	DIO2	iodothyronine deiodinase 2
63	hsa-miR-7854-3p	KIAA0319L	KIAA0319 like
63	hsa-miR-7854-3p	TRIM48	tripartite motif containing 48
63	hsa-miR-7854-3p	ZNF736	zinc finger protein 736
63	hsa-miR-7854-3p	GDA	guanine deaminase
63	hsa-miR-7854-3p	DELE1	DAP3 binding cell death enhancer 1
63	hsa-miR-7854-3p	MOSMO	modulator of smoothened
63	hsa-miR-7854-3p	PPM1M	protein phosphatase, Mg2+/Mn2+ dependent 1M
63	hsa-miR-7854-3p	THBS2	thrombospondin 2
63	hsa-miR-7854-3p	SMTNL2	smoothelin like 2
63	hsa-miR-7854-3p	ARAF	A-Raf proto-oncogene, serine/threonine kinase
63	hsa-miR-7854-3p	PLXNC1	plexin C1
62	hsa-miR-7854-3p	STARD7	StAR related lipid transfer domain containing 7
62	hsa-miR-7854-3p	LARP7	La ribonucleoprotein domain family member 7
62	hsa-miR-7854-3p	VAX1	ventral anterior homeobox 1
62	hsa-miR-7854-3p	CACNA2D2	calcium voltage-gated channel auxiliary subunit alpha2delta 2
62	hsa-miR-7854-3p	IMPAD1	inositol monophosphatase domain containing 1
62	hsa-miR-7854-3p	MTF1	metal regulatory transcription factor 1
62	hsa-miR-7854-3p	AGAP2	ArfGAP with GTPase domain, ankyrin repeat and PH domain 2
62	hsa-miR-7854-3p	FGF18	fibroblast growth factor 18
62	hsa-miR-7854-3p	NME4	NME/NM23 nucleoside diphosphate kinase 4
62	hsa-miR-7854-3p	CORO1A	coronin 1A
62	hsa-miR-7854-3p	MEIS3	Meis homeobox 3
62	hsa-miR-7854-3p	CHD5	chromodomain helicase DNA binding protein 5
62	hsa-miR-7854-3p	ASPH	aspartate beta-hydroxylase
62	hsa-miR-7854-3p	DDN	dendrin
62	hsa-miR-7854-3p	SNTB2	syntrophin beta 2
62	hsa-miR-7854-3p	REEP2	receptor accessory protein 2
62	hsa-miR-7854-3p	ZNF579	zinc finger protein 579
62	hsa-miR-7854-3p	HOXA1	homeobox A1
62	hsa-miR-7854-3p	DCDC2	doublecortin domain containing 2
62	hsa-miR-7854-3p	AGFG1	ArfGAP with FG repeats 1
61	hsa-miR-7854-3p	FTMT	ferritin mitochondrial
61	hsa-miR-7854-3p	PDE7B	phosphodiesterase 7B
61	hsa-miR-7854-3p	LMNA	lamin A/C
61	hsa-miR-7854-3p	TFAP2B	transcription factor AP-2 beta
61	hsa-miR-7854-3p	STMP1	short transmembrane mitochondrial protein 1
61	hsa-miR-7854-3p	C1orf21	chromosome 1 open reading frame 21
61	hsa-miR-7854-3p	NDUFB4	NADH:ubiquinone oxidoreductase subunit B4
61	hsa-miR-7854-3p	STX6	syntaxin 6
61	hsa-miR-7854-3p	TNFRSF12A	TNF receptor superfamily member 12A
61	hsa-miR-7854-3p	BCAM	basal cell adhesion molecule (Lutheran blood group)
61	hsa-miR-7854-3p	NTRK3	neurotrophic receptor tyrosine kinase 3
61	hsa-miR-7854-3p	ZDHHC15	zinc finger DHHC-type containing 15
61	hsa-miR-7854-3p	SAMD12	sterile alpha motif domain containing 12
61	hsa-miR-7854-3p	RNF11	ring finger protein 11
61	hsa-miR-7854-3p	SPTLC1	serine palmitoyltransferase long chain base subunit 1
61	hsa-miR-7854-3p	TNPO1	transportin 1
61	hsa-miR-7854-3p	ATAT1	alpha tubulin acetyltransferase 1
61	hsa-miR-7854-3p	TMEM71	transmembrane protein 71
61	hsa-miR-7854-3p	ZNF718	zinc finger protein 718
61	hsa-miR-7854-3p	PPP6R3	protein phosphatase 6 regulatory subunit 3
61	hsa-miR-7854-3p	POF1B	POF1B, actin binding protein
60	hsa-miR-7854-3p	NRAS	NRAS proto-oncogene, GTPase
60	hsa-miR-7854-3p	FBLN5	fibulin 5
60	hsa-miR-7854-3p	CADM2	cell adhesion molecule 2
60	hsa-miR-7854-3p	STK17A	serine/threonine kinase 17a
60	hsa-miR-7854-3p	NLK	nemo like kinase
60	hsa-miR-7854-3p	ZNF528	zinc finger protein 528
60	hsa-miR-7854-3p	PLEKHA5	pleckstrin homology domain containing A5
60	hsa-miR-7854-3p	MFSD4A	major facilitator superfamily domain containing 4A
60	hsa-miR-7854-3p	TRPM6	transient receptor potential cation channel subfamily M member 6
60	hsa-miR-7854-3p	CASP1	caspase 1
60	hsa-miR-7854-3p	MARK4	microtubule affinity regulating kinase 4
60	hsa-miR-7854-3p	C2CD2	C2 calcium dependent domain containing 2
60	hsa-miR-7854-3p	TDRKH	tudor and KH domain containing
60	hsa-miR-7854-3p	PHF13	PHD finger protein 13
60	hsa-miR-7854-3p	TRIM40	tripartite motif containing 40
60	hsa-miR-7854-3p	FMNL3	formin like 3
59	hsa-miR-7854-3p	PTPRJ	protein tyrosine phosphatase, receptor type J
59	hsa-miR-7854-3p	CELF2	CUGBP Elav-like family member 2
59	hsa-miR-7854-3p	NANP	N-acetylneuraminic acid phosphatase
59	hsa-miR-7854-3p	RYR1	ryanodine receptor 1
59	hsa-miR-7854-3p	TMEM63C	transmembrane protein 63C
59	hsa-miR-7854-3p	PNPLA8	patatin like phospholipase domain containing 8
59	hsa-miR-7854-3p	ZNF585B	zinc finger protein 585B
59	hsa-miR-7854-3p	SLC8A1	solute carrier family 8 member A1
59	hsa-miR-7854-3p	WWC2	WW and C2 domain containing 2
59	hsa-miR-7854-3p	MLXIP	MLX interacting protein
59	hsa-miR-7854-3p	CH25H	cholesterol 25-hydroxylase
59	hsa-miR-7854-3p	BACE1	beta-secretase 1
59	hsa-miR-7854-3p	PRR14L	proline rich 14 like
59	hsa-miR-7854-3p	PRR15L	proline rich 15 like
59	hsa-miR-7854-3p	TEF	TEF, PAR bZIP transcription factor
59	hsa-miR-7854-3p	LMLN	leishmanolysin like peptidase
59	hsa-miR-7854-3p	MUC4	mucin 4, cell surface associated
59	hsa-miR-7854-3p	IL6ST	interleukin 6 signal transducer
59	hsa-miR-7854-3p	BLCAP	BLCAP, apoptosis inducing factor
59	hsa-miR-7854-3p	CCNA1	cyclin A1
59	hsa-miR-7854-3p	EIF1AD	eukaryotic translation initiation factor 1A domain containing
59	hsa-miR-7854-3p	NRIP2	nuclear receptor interacting protein 2
59	hsa-miR-7854-3p	SNAP29	synaptosome associated protein 29
59	hsa-miR-7854-3p	WASF3	WAS protein family member 3
59	hsa-miR-7854-3p	TBRG1	transforming growth factor beta regulator 1
58	hsa-miR-7854-3p	LCLAT1	lysocardiolipin acyltransferase 1
58	hsa-miR-7854-3p	ST8SIA2	ST8 alpha-N-acetyl-neuraminide alpha-2,8-sialyltransferase 2
58	hsa-miR-7854-3p	ZMAT3	zinc finger matrin-type 3
58	hsa-miR-7854-3p	TRANK1	tetratricopeptide repeat and ankyrin repeat containing 1
58	hsa-miR-7854-3p	ZKSCAN2	zinc finger with KRAB and SCAN domains 2
58	hsa-miR-7854-3p	PSMB2	proteasome subunit beta 2
58	hsa-miR-7854-3p	TPD52	tumor protein D52
58	hsa-miR-7854-3p	ENTPD1	ectonucleoside triphosphate diphosphohydrolase 1
58	hsa-miR-7854-3p	NKAIN1	sodium/potassium transporting ATPase interacting 1
58	hsa-miR-7854-3p	RNF8	ring finger protein 8
58	hsa-miR-7854-3p	TIMP3	TIMP metallopeptidase inhibitor 3
58	hsa-miR-7854-3p	ZNF85	zinc finger protein 85
58	hsa-miR-7854-3p	SH3RF2	SH3 domain containing ring finger 2
58	hsa-miR-7854-3p	ARSJ	arylsulfatase family member J
58	hsa-miR-7854-3p	DOCK3	dedicator of cytokinesis 3
58	hsa-miR-7854-3p	TIMM23B	translocase of inner mitochondrial membrane 23 homolog B
58	hsa-miR-7854-3p	TAF9B	TATA-box binding protein associated factor 9b
58	hsa-miR-7854-3p	NPNT	nephronectin
58	hsa-miR-7854-3p	LOC102724265	uncharacterized LOC102724265
58	hsa-miR-7854-3p	AAK1	AP2 associated kinase 1
58	hsa-miR-7854-3p	LDLRAD2	low density lipoprotein receptor class A domain containing 2
58	hsa-miR-7854-3p	IQCE	IQ motif containing E
58	hsa-miR-7854-3p	CAPN6	calpain 6
57	hsa-miR-7854-3p	ALG10	ALG10, alpha-1,2-glucosyltransferase
57	hsa-miR-7854-3p	PTP4A2	protein tyrosine phosphatase type IVA, member 2
57	hsa-miR-7854-3p	CLEC2A	C-type lectin domain family 2 member A
57	hsa-miR-7854-3p	TLE1	TLE family member 1, transcriptional corepressor
57	hsa-miR-7854-3p	XKR5	XK related 5
57	hsa-miR-7854-3p	CNST	consortin, connexin sorting protein
57	hsa-miR-7854-3p	DOK3	docking protein 3
57	hsa-miR-7854-3p	MMP28	matrix metallopeptidase 28
57	hsa-miR-7854-3p	EMP2	epithelial membrane protein 2
57	hsa-miR-7854-3p	OTUD7B	OTU deubiquitinase 7B
57	hsa-miR-7854-3p	INAFM1	InaF motif containing 1
57	hsa-miR-7854-3p	CYTIP	cytohesin 1 interacting protein
57	hsa-miR-7854-3p	NUSAP1	nucleolar and spindle associated protein 1
57	hsa-miR-7854-3p	JRK	Jrk helix-turn-helix protein
57	hsa-miR-7854-3p	FAM129B	family with sequence similarity 129 member B
57	hsa-miR-7854-3p	PTPN1	protein tyrosine phosphatase, non-receptor type 1
57	hsa-miR-7854-3p	EPB41L4B	erythrocyte membrane protein band 4.1 like 4B
57	hsa-miR-7854-3p	IL13RA1	interleukin 13 receptor subunit alpha 1
57	hsa-miR-7854-3p	METTL21A	methyltransferase like 21A
57	hsa-miR-7854-3p	FAM91A1	family with sequence similarity 91 member A1
57	hsa-miR-7854-3p	SPIN3	spindlin family member 3
57	hsa-miR-7854-3p	INTS14	integrator complex subunit 14
57	hsa-miR-7854-3p	ZFP3	ZFP3 zinc finger protein
57	hsa-miR-7854-3p	MKLN1	muskelin 1
57	hsa-miR-7854-3p	MXI1	MAX interactor 1, dimerization protein
57	hsa-miR-7854-3p	NME9	NME/NM23 family member 9
57	hsa-miR-7854-3p	DEPDC4	DEP domain containing 4
56	hsa-miR-7854-3p	PATE3	prostate and testis expressed 3
56	hsa-miR-7854-3p	MAT2A	methionine adenosyltransferase 2A
56	hsa-miR-7854-3p	UCP3	uncoupling protein 3
56	hsa-miR-7854-3p	DTNB	dystrobrevin beta
56	hsa-miR-7854-3p	SMIM20	small integral membrane protein 20
56	hsa-miR-7854-3p	UCMA	upper zone of growth plate and cartilage matrix associated
56	hsa-miR-7854-3p	HS3ST5	heparan sulfate-glucosamine 3-sulfotransferase 5
56	hsa-miR-7854-3p	SYT4	synaptotagmin 4
56	hsa-miR-7854-3p	PSEN1	presenilin 1
56	hsa-miR-7854-3p	MMP8	matrix metallopeptidase 8
56	hsa-miR-7854-3p	CCDC141	coiled-coil domain containing 141
56	hsa-miR-7854-3p	SORCS1	sortilin related VPS10 domain containing receptor 1
56	hsa-miR-7854-3p	2023-09-11	septin 11
56	hsa-miR-7854-3p	ZNF585A	zinc finger protein 585A
56	hsa-miR-7854-3p	WDR33	WD repeat domain 33
56	hsa-miR-7854-3p	PDGFB	platelet derived growth factor subunit B
56	hsa-miR-7854-3p	OPA3	OPA3, outer mitochondrial membrane lipid metabolism regulator
56	hsa-miR-7854-3p	KRT80	keratin 80
56	hsa-miR-7854-3p	DUSP6	dual specificity phosphatase 6
56	hsa-miR-7854-3p	ZIK1	zinc finger protein interacting with K protein 1
56	hsa-miR-7854-3p	ARID3B	AT-rich interaction domain 3B
56	hsa-miR-7854-3p	STK4	serine/threonine kinase 4
55	hsa-miR-7854-3p	PNKD	PNKD, MBL domain containing
55	hsa-miR-7854-3p	ZKSCAN8	zinc finger with KRAB and SCAN domains 8
55	hsa-miR-7854-3p	SNX29	sorting nexin 29
55	hsa-miR-7854-3p	INPP5J	inositol polyphosphate-5-phosphatase J
55	hsa-miR-7854-3p	OTUB1	OTU deubiquitinase, ubiquitin aldehyde binding 1
55	hsa-miR-7854-3p	ITSN2	intersectin 2
55	hsa-miR-7854-3p	AKR7A2	aldo-keto reductase family 7 member A2
55	hsa-miR-7854-3p	UBOX5	U-box domain containing 5
55	hsa-miR-7854-3p	DIP2B	disco interacting protein 2 homolog B
55	hsa-miR-7854-3p	SYNJ2BP	synaptojanin 2 binding protein
55	hsa-miR-7854-3p	SLC45A4	solute carrier family 45 member 4
55	hsa-miR-7854-3p	APBB2	amyloid beta precursor protein binding family B member 2
55	hsa-miR-7854-3p	FAT3	FAT atypical cadherin 3
55	hsa-miR-7854-3p	CD44	CD44 molecule (Indian blood group)
55	hsa-miR-7854-3p	MRPL58	mitochondrial ribosomal protein L58
55	hsa-miR-7854-3p	ATAD1	ATPase family, AAA domain containing 1
55	hsa-miR-7854-3p	HLA-DQA2	major histocompatibility complex, class II, DQ alpha 2
55	hsa-miR-7854-3p	ST6GALNAC3	ST6 N-acetylgalactosaminide alpha-2,6-sialyltransferase 3
55	hsa-miR-7854-3p	RBM33	RNA binding motif protein 33
55	hsa-miR-7854-3p	KCTD21	potassium channel tetramerization domain containing 21
55	hsa-miR-7854-3p	TSPAN14	tetraspanin 14
54	hsa-miR-7854-3p	TUBG2	tubulin gamma 2
54	hsa-miR-7854-3p	ZMYND11	zinc finger MYND-type containing 11
54	hsa-miR-7854-3p	MYMX	myomixer, myoblast fusion factor
54	hsa-miR-7854-3p	FCHSD1	FCH and double SH3 domains 1
54	hsa-miR-7854-3p	PEX16	peroxisomal biogenesis factor 16
54	hsa-miR-7854-3p	SLC7A14	solute carrier family 7 member 14
54	hsa-miR-7854-3p	STK32A	serine/threonine kinase 32A
54	hsa-miR-7854-3p	RMND5A	required for meiotic nuclear division 5 homolog A
54	hsa-miR-7854-3p	PAPOLG	poly(A) polymerase gamma
54	hsa-miR-7854-3p	OVOL2	ovo like zinc finger 2
54	hsa-miR-7854-3p	YAE1	YAE1, ABCE1 maturation factor
54	hsa-miR-7854-3p	LATS1	large tumor suppressor kinase 1
54	hsa-miR-7854-3p	FAM204A	family with sequence similarity 204 member A
54	hsa-miR-7854-3p	FAM78B	family with sequence similarity 78 member B
54	hsa-miR-7854-3p	ELK4	ELK4, ETS transcription factor
54	hsa-miR-7854-3p	SSSCA1	Sjogren syndrome/scleroderma autoantigen 1
54	hsa-miR-7854-3p	INA	internexin neuronal intermediate filament protein alpha
54	hsa-miR-7854-3p	DEFB134	defensin beta 134
53	hsa-miR-7854-3p	LIPH	lipase H
53	hsa-miR-7854-3p	TCF12	transcription factor 12
53	hsa-miR-7854-3p	DDHD1	DDHD domain containing 1
53	hsa-miR-7854-3p	CCDC88A	coiled-coil domain containing 88A
53	hsa-miR-7854-3p	RYR2	ryanodine receptor 2
53	hsa-miR-7854-3p	SHOX	short stature homeobox
53	hsa-miR-7854-3p	FMN1	formin 1
53	hsa-miR-7854-3p	MPP6	membrane palmitoylated protein 6
53	hsa-miR-7854-3p	RALYL	RALY RNA binding protein like
53	hsa-miR-7854-3p	SLC29A3	solute carrier family 29 member 3
53	hsa-miR-7854-3p	XPR1	xenotropic and polytropic retrovirus receptor 1
53	hsa-miR-7854-3p	ZFX	zinc finger protein X-linked
53	hsa-miR-7854-3p	NECAP2	NECAP endocytosis associated 2
53	hsa-miR-7854-3p	TMED5	transmembrane p24 trafficking protein 5
53	hsa-miR-7854-3p	DUSP18	dual specificity phosphatase 18
53	hsa-miR-7854-3p	TMEM105	TMEM105 long non-coding RNA
53	hsa-miR-7854-3p	RFESD	Rieske Fe-S domain containing
53	hsa-miR-7854-3p	INSYN2	inhibitory synaptic factor 2A
52	hsa-miR-7854-3p	C9orf116	chromosome 9 open reading frame 116
52	hsa-miR-7854-3p	NEUROD6	neuronal differentiation 6
52	hsa-miR-7854-3p	METTL1	methyltransferase like 1
52	hsa-miR-7854-3p	ZNF154	zinc finger protein 154
52	hsa-miR-7854-3p	DHRS7	dehydrogenase/reductase 7
52	hsa-miR-7854-3p	RNF150	ring finger protein 150
52	hsa-miR-7854-3p	REG3A	regenerating family member 3 alpha
52	hsa-miR-7854-3p	SPCS2	signal peptidase complex subunit 2
52	hsa-miR-7854-3p	HMGN4	high mobility group nucleosomal binding domain 4
52	hsa-miR-7854-3p	TMEM184B	transmembrane protein 184B
52	hsa-miR-7854-3p	SMCO4	single-pass membrane protein with coiled-coil domains 4
52	hsa-miR-7854-3p	FAF2	Fas associated factor family member 2
52	hsa-miR-7854-3p	MRPL30	mitochondrial ribosomal protein L30
52	hsa-miR-7854-3p	SLC25A12	solute carrier family 25 member 12
52	hsa-miR-7854-3p	FAM210A	family with sequence similarity 210 member A
52	hsa-miR-7854-3p	UQCRFS1	ubiquinol-cytochrome c reductase, Rieske iron-sulfur polypeptide 1
52	hsa-miR-7854-3p	MVB12B	multivesicular body subunit 12B
52	hsa-miR-7854-3p	RSBN1	round spermatid basic protein 1
52	hsa-miR-7854-3p	PNPLA3	patatin like phospholipase domain containing 3
52	hsa-miR-7854-3p	LOC100287036	uncharacterized LOC100287036
52	hsa-miR-7854-3p	DISC1	DISC1 scaffold protein
51	hsa-miR-7854-3p	RAB6B	RAB6B, member RAS oncogene family
51	hsa-miR-7854-3p	RXRB	retinoid X receptor beta
51	hsa-miR-7854-3p	TMEM51	transmembrane protein 51
51	hsa-miR-7854-3p	SLC36A1	solute carrier family 36 member 1
51	hsa-miR-7854-3p	SCD	stearoyl-CoA desaturase
51	hsa-miR-7854-3p	XPNPEP3	X-prolyl aminopeptidase 3
51	hsa-miR-7854-3p	ARIH2	ariadne RBR E3 ubiquitin protein ligase 2
51	hsa-miR-7854-3p	C12orf66	chromosome 12 open reading frame 66
51	hsa-miR-7854-3p	RAB3B	RAB3B, member RAS oncogene family
51	hsa-miR-7854-3p	TRAF3IP2	TRAF3 interacting protein 2
51	hsa-miR-7854-3p	NQO1	NAD(P)H quinone dehydrogenase 1
51	hsa-miR-7854-3p	CTXN2	cortexin 2
51	hsa-miR-7854-3p	ANKLE2	ankyrin repeat and LEM domain containing 2
51	hsa-miR-7854-3p	ZNRF3	zinc and ring finger 3
51	hsa-miR-7854-3p	XDH	xanthine dehydrogenase
51	hsa-miR-7854-3p	DLK1	delta like non-canonical Notch ligand 1
51	hsa-miR-7854-3p	CFLAR	CASP8 and FADD like apoptosis regulator
51	hsa-miR-7854-3p	DBF4B	DBF4 zinc finger B
51	hsa-miR-7854-3p	AGPAT3	1-acylglycerol-3-phosphate O-acyltransferase 3
51	hsa-miR-7854-3p	TEAD2	TEA domain transcription factor 2
51	hsa-miR-7854-3p	PPM1A	protein phosphatase, Mg2+/Mn2+ dependent 1A
51	hsa-miR-7854-3p	BIVM	basic, immunoglobulin-like variable motif containing
51	hsa-miR-7854-3p	NUS1	NUS1, dehydrodolichyl diphosphate synthase subunit
51	hsa-miR-7854-3p	MEP1B	meprin A subunit beta
51	hsa-miR-7854-3p	COX8A	cytochrome c oxidase subunit 8A
51	hsa-miR-7854-3p	ALS2	ALS2, alsin Rho guanine nucleotide exchange factor
51	hsa-miR-7854-3p	MTPN	myotrophin
51	hsa-miR-7854-3p	MTFR1	mitochondrial fission regulator 1
51	hsa-miR-7854-3p	RP1L1	RP1 like 1
51	hsa-miR-7854-3p	XPO5	exportin 5
51	hsa-miR-7854-3p	IQCJ	IQ motif containing J
51	hsa-miR-7854-3p	ESD	esterase D
51	hsa-miR-7854-3p	GTPBP1	GTP binding protein 1
50	hsa-miR-7854-3p	ACSL1	acyl-CoA synthetase long chain family member 1
50	hsa-miR-7854-3p	GIT2	GIT ArfGAP 2
50	hsa-miR-7854-3p	FREM2	FRAS1 related extracellular matrix protein 2
50	hsa-miR-7854-3p	MMAA	metabolism of cobalamin associated A
50	hsa-miR-7854-3p	AKR1C3	aldo-keto reductase family 1 member C3
50	hsa-miR-7854-3p	RBSN	rabenosyn, RAB effector
50	hsa-miR-7854-3p	DGKG	diacylglycerol kinase gamma
50	hsa-miR-7854-3p	SRSF10	serine and arginine rich splicing factor 10
50	hsa-miR-7854-3p	MED27	mediator complex subunit 27
50	hsa-miR-7854-3p	AP4B1	adaptor related protein complex 4 subunit beta 1
50	hsa-miR-7854-3p	C11orf21	chromosome 11 open reading frame 21
50	hsa-miR-7854-3p	CASR	calcium sensing receptor
50	hsa-miR-7854-3p	ZSCAN23	zinc finger and SCAN domain containing 23
50	hsa-miR-7854-3p	GIMAP8	GTPase, IMAP family member 8
50	hsa-miR-7854-3p	ZW10	zw10 kinetochore protein
50	hsa-miR-7854-3p	TRRAP	transformation/transcription domain associated protein
50	hsa-miR-7854-3p	PCDH12	protocadherin 1

## Sheet: miR-950
Target Score	miRNA Name	Gene Symbol	Gene Description
97	submission	SHISA6	shisa family member 6
96	submission	ZNF365	zinc finger protein 365
95	submission	C2orf69	chromosome 2 open reading frame 69
94	submission	TCFL5	transcription factor like 5
94	submission	DGKH	diacylglycerol kinase eta
93	submission	COL19A1	collagen type XIX alpha 1 chain
92	submission	CCDC85A	coiled-coil domain containing 85A
92	submission	TXNL4A	thioredoxin like 4A
91	submission	SEMA6A	semaphorin 6A
91	submission	TRAPPC3L	trafficking protein particle complex 3 like
90	submission	UTP3	UTP3, small subunit processome component
89	submission	RTL6	retrotransposon Gag like 6
89	submission	ABLIM1	actin binding LIM protein 1
88	submission	MYO9A	myosin IXA
88	submission	GSPT1	G1 to S phase transition 1
88	submission	SLC2A13	solute carrier family 2 member 13
88	submission	MAP1B	microtubule associated protein 1B
86	submission	ASAP1	ArfGAP with SH3 domain, ankyrin repeat and PH domain 1
86	submission	RORA	RAR related orphan receptor A
85	submission	MPHOSPH8	M-phase phosphoprotein 8
85	submission	ERLEC1	endoplasmic reticulum lectin 1
85	submission	ABCF2	ATP binding cassette subfamily F member 2
85	submission	SIPA1L1	signal induced proliferation associated 1 like 1
85	submission	TMEM135	transmembrane protein 135
84	submission	ATP1B4	ATPase Na+/K+ transporting family member beta 4
84	submission	ERI2	ERI1 exoribonuclease family member 2
84	submission	TOMM70	translocase of outer mitochondrial membrane 70
84	submission	DPT	dermatopontin
84	submission	HARS2	histidyl-tRNA synthetase 2, mitochondrial
83	submission	PSEN1	presenilin 1
83	submission	LRP8	LDL receptor related protein 8
83	submission	MAP9	microtubule associated protein 9
83	submission	KCNH1	potassium voltage-gated channel subfamily H member 1
83	submission	CPED1	cadherin like and PC-esterase domain containing 1
82	submission	SKI	SKI proto-oncogene
81	submission	INSM2	INSM transcriptional repressor 2
81	submission	GALNT16	polypeptide N-acetylgalactosaminyltransferase 16
81	submission	ZNF704	zinc finger protein 704
81	submission	UBOX5	U-box domain containing 5
80	submission	SDHD	succinate dehydrogenase complex subunit D
80	submission	GALNS	galactosamine (N-acetyl)-6-sulfatase
80	submission	INTS4	integrator complex subunit 4
80	submission	ARHGAP20	Rho GTPase activating protein 20
79	submission	ZNF532	zinc finger protein 532
79	submission	ZNF135	zinc finger protein 135
79	submission	PLAG1	PLAG1 zinc finger
79	submission	SEC24B	SEC24 homolog B, COPII coat complex component
79	submission	MXD1	MAX dimerization protein 1
79	submission	MDH2	malate dehydrogenase 2
78	submission	VPS29	VPS29, retromer complex component
78	submission	CALM1	calmodulin 1
77	submission	FPGT	fucose-1-phosphate guanylyltransferase
77	submission	PROKR2	prokineticin receptor 2
77	submission	CXCR1	C-X-C motif chemokine receptor 1
77	submission	RBM12	RNA binding motif protein 12
77	submission	RAPGEF4	Rap guanine nucleotide exchange factor 4
76	submission	CYREN	cell cycle regulator of NHEJ
76	submission	RNF128	ring finger protein 128, E3 ubiquitin protein ligase
76	submission	IL1F10	interleukin 1 family member 10
76	submission	ZNF619	zinc finger protein 619
76	submission	STX7	syntaxin 7
76	submission	GPHN	gephyrin
76	submission	FAM189A2	family with sequence similarity 189 member A2
75	submission	MAGI3	membrane associated guanylate kinase, WW and PDZ domain containing 3
75	submission	HERC3	HECT and RLD domain containing E3 ubiquitin protein ligase 3
75	submission	SLC13A5	solute carrier family 13 member 5
75	submission	ORC4	origin recognition complex subunit 4
75	submission	VLDLR	very low density lipoprotein receptor
75	submission	PIK3CG	phosphatidylinositol-4,5-bisphosphate 3-kinase catalytic subunit gamma
74	submission	RAB2A	RAB2A, member RAS oncogene family
74	submission	SPECC1	sperm antigen with calponin homology and coiled-coil domains 1
74	submission	LANCL2	LanC like 2
74	submission	SASH1	SAM and SH3 domain containing 1
74	submission	ZNF770	zinc finger protein 770
73	submission	ARL5A	ADP ribosylation factor like GTPase 5A
73	submission	COA5	cytochrome c oxidase assembly factor 5
73	submission	CSF1R	colony stimulating factor 1 receptor
73	submission	ISOC1	isochorismatase domain containing 1
73	submission	C17orf58	chromosome 17 open reading frame 58
72	submission	CSTF1	cleavage stimulation factor subunit 1
72	submission	MBD4	methyl-CpG binding domain 4, DNA glycosylase
71	submission	MAL	mal, T cell differentiation protein
71	submission	PTPMT1	protein tyrosine phosphatase, mitochondrial 1
71	submission	SEPHS2	selenophosphate synthetase 2
71	submission	CXorf40A	chromosome X open reading frame 40A
71	submission	CT62	cancer/testis antigen 62
71	submission	TRIM40	tripartite motif containing 40
70	submission	WIPF3	WAS/WASL interacting protein family member 3
70	submission	ZNF732	zinc finger protein 732
70	submission	GLG1	golgi glycoprotein 1
70	submission	CASTOR3	CASTOR family member 3
70	submission	HNRNPC	heterogeneous nuclear ribonucleoprotein C (C1/C2)
69	submission	POMK	protein-O-mannose kinase
68	submission	AAK1	AP2 associated kinase 1
68	submission	RPL36A	ribosomal protein L36a
68	submission	GEMIN4	gem nuclear organelle associated protein 4
68	submission	ARHGEF19	Rho guanine nucleotide exchange factor 19
68	submission	TDRD1	tudor domain containing 1
67	submission	GRIP2	glutamate receptor interacting protein 2
67	submission	HSPBP1	HSPA (Hsp70) binding protein 1
67	submission	GOLPH3	golgi phosphoprotein 3
66	submission	LSM4	LSM4 homolog, U6 small nuclear RNA and mRNA degradation associated
66	submission	PRKAR2A	protein kinase cAMP-dependent type II regulatory subunit alpha
66	submission	ECHDC1	ethylmalonyl-CoA decarboxylase 1
66	submission	RASSF4	Ras association domain family member 4
66	submission	SCAI	suppressor of cancer cell invasion
66	submission	SH3BP2	SH3 domain binding protein 2
65	submission	SPRYD4	SPRY domain containing 4
65	submission	SLC12A3	solute carrier family 12 member 3
65	submission	TANC1	tetratricopeptide repeat, ankyrin repeat and coiled-coil containing 1
65	submission	PAQR9	progestin and adipoQ receptor family member 9
64	submission	TADA1	transcriptional adaptor 1
64	submission	ACLY	ATP citrate lyase
64	submission	ASB12	ankyrin repeat and SOCS box containing 12
64	submission	POU4F2	POU class 4 homeobox 2
64	submission	PPP3R2	protein phosphatase 3 regulatory subunit B, beta
63	submission	HOOK3	hook microtubule tethering protein 3
63	submission	ZNF583	zinc finger protein 583
63	submission	PPP1R3A	protein phosphatase 1 regulatory subunit 3A
63	submission	KIF3A	kinesin family member 3A
63	submission	P2RY2	purinergic receptor P2Y2
63	submission	ERBB4	erb-b2 receptor tyrosine kinase 4
63	submission	PTAR1	protein prenyltransferase alpha subunit repeat containing 1
63	submission	SAMD12	sterile alpha motif domain containing 12
63	submission	SKAP1	src kinase associated phosphoprotein 1
63	submission	POU2F1	POU class 2 homeobox 1
62	submission	B3GNT3	UDP-GlcNAc:betaGal beta-1,3-N-acetylglucosaminyltransferase 3
62	submission	UBE2G1	ubiquitin conjugating enzyme E2 G1
62	submission	RELL1	RELT like 1
62	submission	MRPL20	mitochondrial ribosomal protein L20
62	submission	RFX7	regulatory factor X7
62	submission	ARHGEF28	Rho guanine nucleotide exchange factor 28
62	submission	MSRB2	methionine sulfoxide reductase B2
62	submission	LIG3	DNA ligase 3
62	submission	RGSL1	regulator of G protein signaling like 1
62	submission	KREMEN1	kringle containing transmembrane protein 1
62	submission	KPNA6	karyopherin subunit alpha 6
62	submission	JUND	JunD proto-oncogene, AP-1 transcription factor subunit
62	submission	HEG1	heart development protein with EGF like domains 1
61	submission	CSRNP1	cysteine and serine rich nuclear protein 1
61	submission	METTL8	methyltransferase like 8
61	submission	CRNKL1	crooked neck pre-mRNA splicing factor 1
61	submission	NEPRO	nucleolus and neural progenitor protein
61	submission	TUBB4B	tubulin beta 4B class IVb
61	submission	RAD51AP1	RAD51 associated protein 1
61	submission	KSR2	kinase suppressor of ras 2
61	submission	PILRB	paired immunoglobin-like type 2 receptor beta
61	submission	ADIPOQ	adiponectin, C1Q and collagen domain containing
61	submission	PIP4P2	phosphatidylinositol-4,5-bisphosphate 4-phosphatase 2
60	submission	CEP128	centrosomal protein 128
60	submission	REG4	regenerating family member 4
60	submission	HNRNPU	heterogeneous nuclear ribonucleoprotein U
60	submission	TGFBR2	transforming growth factor beta receptor 2
60	submission	MOB1A	MOB kinase activator 1A
60	submission	TRMT44	tRNA methyltransferase 44 homolog
59	submission	PPM1D	protein phosphatase, Mg2+/Mn2+ dependent 1D
59	submission	TMEM119	transmembrane protein 119
59	submission	NOX5	NADPH oxidase 5
59	submission	UBE2QL1	ubiquitin conjugating enzyme E2 Q family like 1
59	submission	ZNF821	zinc finger protein 821
59	submission	LRIG1	leucine rich repeats and immunoglobulin like domains 1
59	submission	ZBTB43	zinc finger and BTB domain containing 43
59	submission	AIDA	axin interactor, dorsalization associated
59	submission	RPS29	ribosomal protein S29
59	submission	CCDC115	coiled-coil domain containing 115
59	submission	GLT8D2	glycosyltransferase 8 domain containing 2
58	submission	SRD5A2	steroid 5 alpha-reductase 2
58	submission	WNT5A	Wnt family member 5A
58	submission	SGPP2	sphingosine-1-phosphate phosphatase 2
58	submission	SLA2	Src like adaptor 2
58	submission	ATXN7L1	ataxin 7 like 1
58	submission	PAPOLB	poly(A) polymerase beta
58	submission	TMC7	transmembrane channel like 7
58	submission	DAGLB	diacylglycerol lipase beta
58	submission	UROC1	urocanate hydratase 1
58	submission	PARP14	poly(ADP-ribose) polymerase family member 14
57	submission	PPCS	phosphopantothenoylcysteine synthetase
57	submission	MTF1	metal regulatory transcription factor 1
57	submission	M6PR	mannose-6-phosphate receptor, cation dependent
57	submission	MSTN	myostatin
57	submission	ALDH7A1	aldehyde dehydrogenase 7 family member A1
57	submission	LARP4B	La ribonucleoprotein domain family member 4B
57	submission	AMPD2	adenosine monophosphate deaminase 2
57	submission	LSM8	LSM8 homolog, U6 small nuclear RNA associated
57	submission	PFKM	phosphofructokinase, muscle
57	submission	FGF5	fibroblast growth factor 5
57	submission	PALM2-AKAP2	PALM2-AKAP2 readthrough
57	submission	AKAP2	A-kinase anchoring protein 2
57	submission	C9orf16	chromosome 9 open reading frame 16
57	submission	ZNF827	zinc finger protein 827
56	submission	GIGYF1	GRB10 interacting GYF protein 1
56	submission	BABAM2	BRISC and BRCA1 A complex member 2
56	submission	PICALM	phosphatidylinositol binding clathrin assembly protein
56	submission	PPP1R12B	protein phosphatase 1 regulatory subunit 12B
56	submission	CRIM1	cysteine rich transmembrane BMP regulator 1
56	submission	NQO1	NAD(P)H quinone dehydrogenase 1
56	submission	DDX3Y	DEAD-box helicase 3 Y-linked
56	submission	AFF4	AF4/FMR2 family member 4
56	submission	LAMC3	laminin subunit gamma 3
55	submission	PDPK1	3-phosphoinositide dependent protein kinase 1
55	submission	GJD3	gap junction protein delta 3
55	submission	RPS6KL1	ribosomal protein S6 kinase like 1
55	submission	RAB3C	RAB3C, member RAS oncogene family
55	submission	GLUL	glutamate-ammonia ligase
55	submission	RAB1A	RAB1A, member RAS oncogene family
55	submission	PLPP6	phospholipid phosphatase 6
54	submission	TPGS2	tubulin polyglutamylase complex subunit 2
54	submission	ANKRD42	ankyrin repeat domain 42
54	submission	LYN	LYN proto-oncogene, Src family tyrosine kinase
54	submission	OTULIN	OTU deubiquitinase with linear linkage specificity
54	submission	ANKEF1	ankyrin repeat and EF-hand domain containing 1
54	submission	DIO1	iodothyronine deiodinase 1
54	submission	ZNF461	zinc finger protein 461
53	submission	EDA2R	ectodysplasin A2 receptor
53	submission	PHLDA3	pleckstrin homology like domain family A member 3
53	submission	ZNF2	zinc finger protein 2
53	submission	NFKB1	nuclear factor kappa B subunit 1
53	submission	ATXN7L3	ataxin 7 like 3
53	submission	WBP1L	WW domain binding protein 1 like
53	submission	SOX6	SRY-box 6
53	submission	SPOPL	speckle type BTB/POZ protein like
53	submission	KRT2	keratin 2
53	submission	PKIA	cAMP-dependent protein kinase inhibitor alpha
53	submission	MGAT4B	alpha-1,3-mannosyl-glycoprotein 4-beta-N-acetylglucosaminyltransferase B
52	submission	SNTG1	syntrophin gamma 1
52	submission	LYPD6	LY6/PLAUR domain containing 6
52	submission	RGS4	regulator of G protein signaling 4
52	submission	RNF215	ring finger protein 215
52	submission	SULT2A1	sulfotransferase family 2A member 1
52	submission	MAP3K20	mitogen-activated protein kinase kinase kinase 20
52	submission	HS3ST6	heparan sulfate-glucosamine 3-sulfotransferase 6
52	submission	CHRNB2	cholinergic receptor nicotinic beta 2 subunit
52	submission	TMEM59	transmembrane protein 59
52	submission	TRO	trophinin
52	submission	ST6GALNAC5	ST6 N-acetylgalactosaminide alpha-2,6-sialyltransferase 5
52	submission	RAVER2	ribonucleoprotein, PTB binding 2
52	submission	GPA33	glycoprotein A33
52	submission	SLC46A3	solute carrier family 46 member 3
52	submission	PTTG1IP	PTTG1 interacting protein
51	submission	IYD	iodotyrosine deiodinase
51	submission	LRRC15	leucine rich repeat containing 15
51	submission	SGCA	sarcoglycan alpha
51	submission	ZSCAN25	zinc finger and SCAN domain containing 25
51	submission	RAD23B	RAD23 homolog B, nucleotide excision repair protein
51	submission	GABRB3	gamma-aminobutyric acid type A receptor beta3 subunit
51	submission	NUFIP2	nuclear FMR1 interacting protein 2
51	submission	POPDC3	popeye domain containing 3
51	submission	SERTAD3	SERTA domain containing 3
51	submission	CYP2S1	cytochrome P450 family 2 subfamily S member 1
51	submission	PLET1	placenta expressed transcript 1
51	submission	VSTM2B	V-set and transmembrane domain containing 2B
51	submission	DGKI	diacylglycerol kinase iota
51	submission	C1orf226	chromosome 1 open reading frame 226
51	submission	PSMA8	proteasome subunit alpha 8
51	submission	SPTLC2	serine palmitoyltransferase long chain base subunit 2
50	submission	KIAA1958	KIAA1958
50	submission	CTSV	cathepsin V
50	submission	RNF34	ring finger protein 34
50	submission	KMO	kynurenine 3-monooxygenase
50	submission	FAM193A	family with sequence similarity 193 member A
50	submission	AGAP1	ArfGAP with GTPase domain, ankyrin repeat and PH domain 1
50	submission	C15orf40	chromosome 15 open reading frame 40
50	submission	TMEM64	transmembrane protein 64

[truncated: 8 more sheets: hsa-miR-4709-3p, miR-1259, hsa-miR-4429, hsa-miR-5009-5p, miR-90, hsa-miR-10526-3p, miR-710, miR-411]
