# Supplementary material for: Profiling of Differentially Expressed MicroRNAs in Human Umbilical Vein Endothelial Cells Exposed to Hyperglycemia via RNA Sequencing
Source: Life (Basel). 2023 May 31;13(6):1296. doi: 10.3390/life13061296 (PMC10304839; doi:10.3390/life13061296)
Supplement: Supplementary file 1 [file life-13-01296-s001.zip › Supplementary Table S2 Top 30 upregulated genes in network STRING_interactions.csv]

Top 30 in network string_interactions_short%20(1).tsv ranked by Degree method
Rank	Name	Score
1	EGFR	121.0
2	HSP90AA1	110.0
3	ESR1	98.0
4	MAPK1	79.0
5	PIK3CA	72.0
6	SIRT1	71.0
7	AR	64.0
7	CDH1	64.0
9	HIF1A	61.0
10	FOXO3	57.0
11	SRSF1	56.0
11	PTK2	56.0
13	PRKACA	54.0
13	DICER1	54.0
15	NCOR1	53.0
16	ABL1	50.0
16	RBBP4	50.0
16	SNRPD3	50.0
19	NF1	49.0
19	AGO2	49.0
21	GRIA2	46.0
21	IGF1R	46.0
21	POLR2F	46.0
24	PPP1CC	45.0
24	NPM1	45.0
26	SKIV2L2	44.0
26	CFTR	44.0
28	HSPA9	43.0
29	ARRB1	42.0
29	RUNX2	42.0
