# Supplementary material for: Profiling of Differentially Expressed MicroRNAs in Human Umbilical Vein Endothelial Cells Exposed to Hyperglycemia via RNA Sequencing
Source: Life (Basel). 2023 May 31;13(6):1296. doi: 10.3390/life13061296 (PMC10304839; doi:10.3390/life13061296)
Supplement: Supplementary file 1 [file life-13-01296-s001.zip › Supplementary Table S3 Top 30 downregulated genes in network STRING_interactions.csv]

Top 30 in network STRING network ranked by Degree method
Rank	Name	Score
1	9606.ENSP00000344456	487	CTNNB1
2	9606.ENSP00000275493	422	EGFR
3	9606.ENSP00000361021	320	PTEN
4	9606.ENSP00000478570	263	VEGFA
5	9606.ENSP00000302961	259	HSPA4
6	9606.ENSP00000261769	255	CDH1
7	9606.ENSP00000262367	253	CREBBP
8	9606.ENSP00000227507	245	CCND1
9	9606.ENSP00000418960	241	BRCA1
10	9606.ENSP00000437955	238	HIF1A
11	9606.ENSP00000215832	224	MAPK1
12	9606.ENSP00000263967	222	PIK3CA
13	9606.ENSP00000376345	219	GRB2
14	9606.ENSP00000278616	216	ATM
15	9606.ENSP00000428056	212	PIK3R1
16	9606.ENSP00000387699	207	CREB1
17	9606.ENSP00000378699	205	CDK1
18	9606.ENSP00000430432	204	HDAC2
19	9606.ENSP00000324173	202	HSPA5
20	9606.ENSP00000411355	200	PTPRC
21	9606.ENSP00000398632	199	CD44
22	9606.ENSP00000358548	197	NRAS
23	9606.ENSP00000395654	195	SMARCA4
24	9606.ENSP00000363822	193	AR
25	9606.ENSP00000341551	184	SMAD4
26	9606.ENSP00000379350	183	ITGB1
27	9606.ENSP00000262160	182	SMAD2
28	9606.ENSP00000376077	181	SUMO1
29	9606.ENSP00000264498	180	FGF2
29	9606.ENSP00000414303	180	BDNF
